# Supplementary material for: Dichlorido{N-[1-(pyrazin-2-yl)ethyl­idene-κN 1]ethane-1,2-diamine-κ2 N,N′}zinc
Source: Acta Crystallogr Sect E Struct Rep Online. 2011 Oct 22;67(Pt 11):m1555. doi: 10.1107/S1600536811042115 (PMC3246976; doi:10.1107/S1600536811042115)
Supplement: Supplementary file 1 [file e-67-m1555-sup1.cif]

##############################################################################
#                                                                            #
# This CIF contains the data in a paper accepted for publication in          #
# Acta Crystallographica Section E. It conforms to the requirements of       #
# Notes for Authors for Acta Crystallographica Section E, and has been       #
# peer reviewed under the auspices of the IUCr Commission on Journals.       #
#                                                                            #
# Full details of the Crystallographic Information File format               #
# are given in the paper "The Crystallographic Information File (CIF):       #
# a New Standard Archive File for Crystallography" by S. R. Hall, F. H.      #
# Allen and I. D. Brown [Acta Cryst. (1991), A47, 655-685].                  #
#                                                                            #
# The current version of the core CIF dictionary is obtainable from          #
# ftp://ftp.iucr.org/pub/cif_core.dic.                                       #
#                                                                            #
# Software is freely available for graphical display of the structure(s)     #
# in this CIF. For information consult the CIF software page                 #
# http://www.iucr.org/resources/cif/software.                                #
#                                                                            #
# This file may be used for bona fide research purposes within the           #
# scientific community so long as proper attribution is given to the journal # 
# article from which it was obtained.                                        #
#                                                                            #
##############################################################################
data_I
_audit_creation_method     SHELXL-97
_chemical_name_systematic
;
Dichlorido{<i>N</i>-[1-(pyrazin-2-yl)ethylidene-\k<i>N</i>^1^]ethane-1,2-
diamine-\k^2^<i>N</i>,<i>N</i>'}zinc
;
_chemical_name_common     ?
_chemical_formula_moiety     'C8 H12 Cl2 N4 Zn'
_chemical_formula_sum     'C8 H12 Cl2 N4 Zn'
_chemical_formula_iupac     '[Zn Cl2 (C8 H12 N4)]'
_chemical_formula_weight     300.49
_chemical_melting_point     ?
_symmetry_cell_setting     triclinic
_symmetry_space_group_name_H-M     'P -1'
_symmetry_space_group_name_hall     '-P 1'
loop_
    _symmetry_equiv_pos_as_xyz
    'x, y, z'
    '-x, -y, -z'
_cell_length_a     7.106(5)
_cell_length_b     8.976(6)
_cell_length_c     10.225(6)
_cell_angle_alpha     69.566(5)
_cell_angle_beta     73.434(5)
_cell_angle_gamma     83.056(5)
_cell_volume     585.6(6)
_cell_formula_units_Z     2
_cell_measurement_reflns_used     1862
_cell_measurement_theta_min     2.20
_cell_measurement_theta_max     26.41
_cell_measurement_temperature     296(2)
_exptl_crystal_description     block
_exptl_crystal_colour     colourless
_exptl_crystal_size_max     0.23
_exptl_crystal_size_mid     0.21
_exptl_crystal_size_min     0.19
_exptl_crystal_density_diffrn     1.704
_exptl_crystal_density_meas     ?
_exptl_crystal_density_method     'not measured'
_exptl_crystal_F_000     304
_exptl_absorpt_coefficient_mu     2.525
_exptl_absorpt_correction_type     multi-scan
_exptl_absorpt_process_details     '(SADABS; Bruker, 2008)'
_exptl_absorpt_correction_T_min     0.5943
_exptl_absorpt_correction_T_max     0.6455
_exptl_special_details     ?
_diffrn_ambient_temperature     296(2)
_diffrn_radiation_type     MoK\a
_diffrn_radiation_wavelength     0.71073
_diffrn_radiation_source     'fine-focus sealed tube'
_diffrn_radiation_monochromator     graphite
_diffrn_measurement_device_type     'Bruker APEXII CCD'
_diffrn_measurement_method     '\f and \w'
_diffrn_detector_area_resol_mean     ?
_diffrn_reflns_number     4159
_diffrn_reflns_av_R_equivalents     0.0265
_diffrn_reflns_av_sigmaI/netI     0.0405
_diffrn_reflns_theta_min     2.20
_diffrn_reflns_theta_max     25.50
_diffrn_reflns_theta_full     25.50
_diffrn_measured_fraction_theta_max     0.980
_diffrn_measured_fraction_theta_full     0.980
_diffrn_reflns_limit_h_min     -8
_diffrn_reflns_limit_h_max     8
_diffrn_reflns_limit_k_min     -9
_diffrn_reflns_limit_k_max     10
_diffrn_reflns_limit_l_min     -12
_diffrn_reflns_limit_l_max     12
_refine_special_details     ?
_reflns_number_total     2129
_reflns_number_gt     1790
_reflns_threshold_expression     I>2\s(I)
_refine_ls_structure_factor_coef     Fsqd
_refine_ls_matrix_type     full
_refine_ls_R_factor_all     0.0380
_refine_ls_R_factor_gt     0.0305
_refine_ls_wR_factor_gt     0.0691
_refine_ls_wR_factor_ref     0.0710
_refine_ls_goodness_of_fit_ref     1.081
_refine_ls_restrained_S_all     1.081
_refine_ls_number_reflns     2129
_refine_ls_number_parameters     137
_refine_ls_number_restraints     0
_refine_ls_number_constraints     0
_refine_ls_hydrogen_treatment     constr
_refine_ls_weighting_scheme     calc
_refine_ls_weighting_details
                 'calc w=1/[\s^2^(Fo^2^)+(0.0320P)^2^] where P=(Fo^2^+2Fc^2^)/3'
_atom_sites_solution_hydrogens     geom
_atom_sites_solution_primary     direct
_atom_sites_solution_secondary     difmap
_refine_ls_shift/su_max     0.001
_refine_ls_shift/su_mean     0.000
_refine_diff_density_max     0.314
_refine_diff_density_min     -0.380
_refine_ls_extinction_method     none
_refine_ls_extinction_coef     ?
loop_
    _atom_type_symbol
    _atom_type_description
    _atom_type_scat_dispersion_real
    _atom_type_scat_dispersion_imag
    _atom_type_scat_source
    'C' 'C' 0.0033 0.0016
                         'International Tables Vol C Tables 4.2.6.8 and 6.1.1.4'
    'H' 'H' 0.0000 0.0000
                         'International Tables Vol C Tables 4.2.6.8 and 6.1.1.4'
    'N' 'N' 0.0061 0.0033
                         'International Tables Vol C Tables 4.2.6.8 and 6.1.1.4'
    'Cl' 'Cl' 0.1484 0.1585
                         'International Tables Vol C Tables 4.2.6.8 and 6.1.1.4'
    'Zn' 'Zn' 0.2839 1.4301
                         'International Tables Vol C Tables 4.2.6.8 and 6.1.1.4'
_computing_data_collection     'APEX2 (Bruker, 2008)'
_computing_cell_refinement     'SAINT (Bruker, 2008)'
_computing_data_reduction     'SAINT (Bruker, 2008)'
_computing_structure_solution     'SHELXS97 (Sheldrick, 2008)'
_computing_structure_refinement     'SHELXL97 (Sheldrick, 2008)'
_computing_molecular_graphics     'SHELXTL (Sheldrick, 2008)'
_computing_publication_material     'SHELXTL (Sheldrick, 2008)'
loop_
    _atom_site_type_symbol
    _atom_site_label
    _atom_site_fract_x
    _atom_site_fract_y
    _atom_site_fract_z
    _atom_site_U_iso_or_equiv
    _atom_site_adp_type
    _atom_site_calc_flag
    _atom_site_refinement_flags
    _atom_site_occupancy
    _atom_site_symmetry_multiplicity
    _atom_site_disorder_assembly
    _atom_site_disorder_group
    Zn Zn1 0.31700(5) 0.62496(4) 0.82328(3) 0.03108(13) Uani d . 1 1 . .
    C C1 0.6706(5) 0.5945(4) 0.5517(3) 0.0429(8) Uani d . 1 1 . .
    H H1 0.6344 0.4897 0.5783 0.051 Uiso calc R 1 1 . .
    C C2 0.8103(5) 0.6600(4) 0.4227(3) 0.0478(9) Uani d . 1 1 . .
    H H2 0.8639 0.5976 0.3645 0.057 Uiso calc R 1 1 . .
    C C3 0.7916(4) 0.8893(4) 0.4693(3) 0.0348(7) Uani d . 1 1 . .
    H H3 0.8318 0.9926 0.4442 0.042 Uiso calc R 1 1 . .
    C C4 0.6524(4) 0.8264(3) 0.5984(3) 0.0271(6) Uani d . 1 1 . .
    C C5 0.5617(4) 0.9145(3) 0.7031(3) 0.0281(6) Uani d . 1 1 . .
    C C6 0.3104(4) 0.9118(3) 0.9186(3) 0.0343(7) Uani d . 1 1 . .
    H H6A 0.2748 1.0230 0.8787 0.041 Uiso calc R 1 1 . .
    H H6B 0.3952 0.9032 0.9804 0.041 Uiso calc R 1 1 . .
    C C7 0.1281(5) 0.8162(4) 1.0050(3) 0.0425(8) Uani d . 1 1 . .
    H H7A 0.0788 0.8336 1.0974 0.051 Uiso calc R 1 1 . .
    H H7B 0.0269 0.8504 0.9533 0.051 Uiso calc R 1 1 . .
    C C8 0.6519(5) 1.0628(4) 0.6874(4) 0.0496(9) Uani d . 1 1 . .
    H H8A 0.5599 1.1201 0.7425 0.074 Uiso calc R 1 1 . .
    H H8B 0.6865 1.1277 0.5874 0.074 Uiso calc R 1 1 . .
    H H8C 0.7678 1.0363 0.7222 0.074 Uiso calc R 1 1 . .
    Cl Cl1 0.37658(13) 0.35645(9) 0.88661(9) 0.0501(2) Uani d . 1 1 . .
    Cl Cl2 0.07883(12) 0.68599(9) 0.70197(9) 0.0431(2) Uani d . 1 1 . .
    N N1 0.5878(3) 0.6794(3) 0.6377(2) 0.0322(6) Uani d . 1 1 . .
    N N2 0.8705(4) 0.8072(3) 0.3791(3) 0.0438(7) Uani d . 1 1 . .
    N N3 0.4131(3) 0.8493(3) 0.8015(2) 0.0285(5) Uani d . 1 1 . .
    N N4 0.1750(4) 0.6466(3) 1.0283(3) 0.0460(7) Uani d . 1 1 . .
    H H4A 0.0645 0.5900 1.0682 0.055 Uiso calc R 1 1 . .
    H H4B 0.2545 0.6102 1.0879 0.055 Uiso calc R 1 1 . .
loop_
    _atom_site_aniso_label
    _atom_site_aniso_U_11
    _atom_site_aniso_U_22
    _atom_site_aniso_U_33
    _atom_site_aniso_U_12
    _atom_site_aniso_U_13
    _atom_site_aniso_U_23
    Zn1 0.0306(2) 0.0258(2) 0.0363(2) -0.00363(14) -0.00618(14) -0.01066(15)
    C1 0.0433(19) 0.0373(19) 0.054(2) -0.0035(15) -0.0081(16) -0.0252(16)
    C2 0.047(2) 0.057(2) 0.047(2) 0.0034(17) -0.0056(16) -0.0320(18)
    C3 0.0337(17) 0.0355(18) 0.0349(16) -0.0028(13) -0.0075(13) -0.0118(14)
    C4 0.0207(14) 0.0295(16) 0.0344(16) 0.0014(12) -0.0101(12) -0.0130(13)
    C5 0.0256(15) 0.0276(16) 0.0315(15) 0.0008(12) -0.0089(12) -0.0096(13)
    C6 0.0387(17) 0.0318(17) 0.0327(16) -0.0005(13) -0.0035(13) -0.0158(13)
    C7 0.0397(19) 0.044(2) 0.0408(18) -0.0042(15) 0.0049(14) -0.0212(16)
    C8 0.049(2) 0.046(2) 0.055(2) -0.0185(17) 0.0033(17) -0.0267(17)
    Cl1 0.0558(6) 0.0267(4) 0.0641(6) 0.0026(4) -0.0167(4) -0.0108(4)
    Cl2 0.0419(5) 0.0377(5) 0.0505(5) -0.0055(3) -0.0203(4) -0.0077(4)
    N1 0.0312(13) 0.0299(14) 0.0373(13) -0.0033(11) -0.0055(11) -0.0150(11)
    N2 0.0402(16) 0.0513(18) 0.0404(15) -0.0058(13) -0.0001(12) -0.0225(14)
    N3 0.0296(13) 0.0262(13) 0.0313(13) 0.0009(10) -0.0064(11) -0.0128(11)
    N4 0.0535(18) 0.0400(17) 0.0384(15) -0.0155(14) 0.0007(13) -0.0111(13)
_geom_special_details     ?
loop_
    _geom_bond_atom_site_label_1
    _geom_bond_atom_site_label_2
    _geom_bond_site_symmetry_2
    _geom_bond_distance
    _geom_bond_publ_flag
    Zn1 N4 . 2.117(3) ?
    Zn1 N3 . 2.122(3) ?
    Zn1 N1 . 2.245(2) ?
    Zn1 Cl2 . 2.2807(14) ?
    Zn1 Cl1 . 2.2862(16) ?
    C1 N1 . 1.329(4) ?
    C1 C2 . 1.387(4) ?
    C1 H1 . 0.9300 ?
    C2 N2 . 1.320(4) ?
    C2 H2 . 0.9300 ?
    C3 N2 . 1.337(4) ?
    C3 C4 . 1.381(4) ?
    C3 H3 . 0.9300 ?
    C4 N1 . 1.335(3) ?
    C4 C5 . 1.505(4) ?
    C5 N3 . 1.266(3) ?
    C5 C8 . 1.485(4) ?
    C6 N3 . 1.467(3) ?
    C6 C7 . 1.510(4) ?
    C6 H6A . 0.9700 ?
    C6 H6B . 0.9700 ?
    C7 N4 . 1.468(4) ?
    C7 H7A . 0.9700 ?
    C7 H7B . 0.9700 ?
    C8 H8A . 0.9600 ?
    C8 H8B . 0.9600 ?
    C8 H8C . 0.9600 ?
    N4 H4A . 0.9000 ?
    N4 H4B . 0.9000 ?
loop_
    _geom_angle_atom_site_label_1
    _geom_angle_atom_site_label_2
    _geom_angle_atom_site_label_3
    _geom_angle_site_symmetry_1
    _geom_angle_site_symmetry_3
    _geom_angle
    _geom_angle_publ_flag
    N4 Zn1 N3 . . 77.98(9) ?
    N4 Zn1 N1 . . 145.43(10) ?
    N3 Zn1 N1 . . 73.32(8) ?
    N4 Zn1 Cl2 . . 104.77(9) ?
    N3 Zn1 Cl2 . . 104.26(7) ?
    N1 Zn1 Cl2 . . 100.68(8) ?
    N4 Zn1 Cl1 . . 100.56(8) ?
    N3 Zn1 Cl1 . . 146.85(7) ?
    N1 Zn1 Cl1 . . 93.29(7) ?
    Cl2 Zn1 Cl1 . . 108.03(3) ?
    N1 C1 C2 . . 120.9(3) ?
    N1 C1 H1 . . 119.5 ?
    C2 C1 H1 . . 119.5 ?
    N2 C2 C1 . . 122.8(3) ?
    N2 C2 H2 . . 118.6 ?
    C1 C2 H2 . . 118.6 ?
    N2 C3 C4 . . 122.5(3) ?
    N2 C3 H3 . . 118.7 ?
    C4 C3 H3 . . 118.7 ?
    N1 C4 C3 . . 120.8(2) ?
    N1 C4 C5 . . 115.2(2) ?
    C3 C4 C5 . . 124.0(3) ?
    N3 C5 C8 . . 125.8(3) ?
    N3 C5 C4 . . 114.5(2) ?
    C8 C5 C4 . . 119.6(2) ?
    N3 C6 C7 . . 108.4(2) ?
    N3 C6 H6A . . 110.0 ?
    C7 C6 H6A . . 110.0 ?
    N3 C6 H6B . . 110.0 ?
    C7 C6 H6B . . 110.0 ?
    H6A C6 H6B . . 108.4 ?
    N4 C7 C6 . . 109.6(2) ?
    N4 C7 H7A . . 109.8 ?
    C6 C7 H7A . . 109.8 ?
    N4 C7 H7B . . 109.8 ?
    C6 C7 H7B . . 109.8 ?
    H7A C7 H7B . . 108.2 ?
    C5 C8 H8A . . 109.5 ?
    C5 C8 H8B . . 109.5 ?
    H8A C8 H8B . . 109.5 ?
    C5 C8 H8C . . 109.5 ?
    H8A C8 H8C . . 109.5 ?
    H8B C8 H8C . . 109.5 ?
    C1 N1 C4 . . 117.2(2) ?
    C1 N1 Zn1 . . 128.1(2) ?
    C4 N1 Zn1 . . 113.90(17) ?
    C2 N2 C3 . . 115.7(3) ?
    C5 N3 C6 . . 122.9(2) ?
    C5 N3 Zn1 . . 121.79(19) ?
    C6 N3 Zn1 . . 114.89(17) ?
    C7 N4 Zn1 . . 106.93(18) ?
    C7 N4 H4A . . 110.3 ?
    Zn1 N4 H4A . . 110.3 ?
    C7 N4 H4B . . 110.3 ?
    Zn1 N4 H4B . . 110.3 ?
    H4A N4 H4B . . 108.6 ?
loop_
    _geom_torsion_atom_site_label_1
    _geom_torsion_atom_site_label_2
    _geom_torsion_atom_site_label_3
    _geom_torsion_atom_site_label_4
    _geom_torsion_site_symmetry_1
    _geom_torsion_site_symmetry_2
    _geom_torsion_site_symmetry_3
    _geom_torsion_site_symmetry_4
    _geom_torsion
    _geom_torsion_publ_flag
    N1 C1 C2 N2 . . . . 0.9(5) ?
    N2 C3 C4 N1 . . . . -1.1(4) ?
    N2 C3 C4 C5 . . . . 179.4(3) ?
    N1 C4 C5 N3 . . . . -11.6(4) ?
    C3 C4 C5 N3 . . . . 167.8(3) ?
    N1 C4 C5 C8 . . . . 166.6(3) ?
    C3 C4 C5 C8 . . . . -13.9(4) ?
    N3 C6 C7 N4 . . . . 43.0(3) ?
    C2 C1 N1 C4 . . . . -3.5(5) ?
    C2 C1 N1 Zn1 . . . . 165.3(2) ?
    C3 C4 N1 C1 . . . . 3.6(4) ?
    C5 C4 N1 C1 . . . . -176.9(3) ?
    C3 C4 N1 Zn1 . . . . -166.8(2) ?
    C5 C4 N1 Zn1 . . . . 12.7(3) ?
    N4 Zn1 N1 C1 . . . . 147.8(3) ?
    N3 Zn1 N1 C1 . . . . -177.1(3) ?
    Cl2 Zn1 N1 C1 . . . . -75.2(3) ?
    Cl1 Zn1 N1 C1 . . . . 33.8(3) ?
    N4 Zn1 N1 C4 . . . . -43.1(3) ?
    N3 Zn1 N1 C4 . . . . -8.02(18) ?
    Cl2 Zn1 N1 C4 . . . . 93.82(19) ?
    Cl1 Zn1 N1 C4 . . . . -157.14(19) ?
    C1 C2 N2 C3 . . . . 1.6(5) ?
    C4 C3 N2 C2 . . . . -1.5(4) ?
    C8 C5 N3 C6 . . . . -1.6(5) ?
    C4 C5 N3 C6 . . . . 176.5(2) ?
    C8 C5 N3 Zn1 . . . . -173.7(2) ?
    C4 C5 N3 Zn1 . . . . 4.4(3) ?
    C7 C6 N3 C5 . . . . 173.4(3) ?
    C7 C6 N3 Zn1 . . . . -13.9(3) ?
    N4 Zn1 N3 C5 . . . . 162.1(2) ?
    N1 Zn1 N3 C5 . . . . 1.6(2) ?
    Cl2 Zn1 N3 C5 . . . . -95.5(2) ?
    Cl1 Zn1 N3 C5 . . . . 71.1(3) ?
    N4 Zn1 N3 C6 . . . . -10.6(2) ?
    N1 Zn1 N3 C6 . . . . -171.1(2) ?
    Cl2 Zn1 N3 C6 . . . . 91.80(19) ?
    Cl1 Zn1 N3 C6 . . . . -101.6(2) ?
    C6 C7 N4 Zn1 . . . . -51.8(3) ?
    N3 Zn1 N4 C7 . . . . 33.3(2) ?
    N1 Zn1 N4 C7 . . . . 67.6(3) ?
    Cl2 Zn1 N4 C7 . . . . -68.5(2) ?
    Cl1 Zn1 N4 C7 . . . . 179.54(19) ?
loop_
    _geom_hbond_atom_site_label_D
    _geom_hbond_atom_site_label_H
    _geom_hbond_atom_site_label_A
    _geom_hbond_site_symmetry_A
    _geom_hbond_distance_DH
    _geom_hbond_distance_HA
    _geom_hbond_distance_DA
    _geom_hbond_angle_DHA
    _geom_hbond_publ_flag
    N4 H4B Cl1 2_667 0.90 2.77 3.531(4) 142.9 yes
    N4 H4A Cl2 2_567 0.90 2.81 3.534(3) 138.7 yes
    C2 H2 Cl2 2_666 0.93 2.81 3.672(4) 154.5 yes
    C3 H3 Cl2 2_676 0.93 2.80 3.704(4) 163.8 yes
    C6 H6B Cl1 2_667 0.97 2.84 3.550(4) 130.9 yes
data_global
_journal_date_recd_electronic     2011-10-01
_journal_date_accepted     2011-10-12
_journal_name_full     'Acta Crystallographica, Section E'
_journal_year     2011
_journal_volume     67
_journal_issue     11
_journal_page_first     m1555
_journal_page_last     m1555
_journal_paper_category     QM
_journal_coeditor_code     BH2386
_publ_contact_author_name     'Jia-Cheng Liu'
_publ_contact_author_address
;
College of Chemistry and Chemical Engineering, Northwest Normal University,
Lanzhou 730070, People's Republic of China
;
_publ_contact_author_email     jcliu8@nwnu.edu.cn
_publ_contact_author_fax     ?
_publ_contact_author_phone     ?
_publ_section_title
;\
Dichlorido{<i>N</i>-[1-(pyrazin-2-yl)ethylidene-\k<i>N</i>^1^]ethane-1,2-\
diamine-\k^2^<i>N</i>,<i>N</i>'}zinc
;
loop_
    _publ_author_name
    _publ_author_footnote
    _publ_author_address
    "Liu, Jia-Cheng" .
;
College of Chemistry and Chemical Engineering
Key Laboratory of Eco-Environment-Related Polymer Materials of the Ministry of
Education,
Key Laboratory of Polymer Materials of Gansu Province,
Key Laboratory of Bioelectrochemistry & Environmental Analysis of Gansu,
Northwest Normal University
Lanzhou 730070
People's Republic of China
;
    "Li, Meng" .
;
College of Chemistry and Chemical Engineering
Key Laboratory of Eco-Environment-Related Polymer Materials of the Ministry of
Education,
Key Laboratory of Polymer Materials of Gansu Province,
Key Laboratory of Bioelectrochemistry & Environmental Analysis of Gansu,
Northwest Normal University
Lanzhou 730070
People's Republic of China
;
    "Mohammed Omer, Abedelwahed Saeed" .
;
College of Chemistry and Chemical Engineering
Key Laboratory of Eco-Environment-Related Polymer Materials of the Ministry of
Education,
Key Laboratory of Polymer Materials of Gansu Province,
Key Laboratory of Bioelectrochemistry & Environmental Analysis of Gansu,
Northwest Normal University
Lanzhou 730070
People's Republic of China
;
    "Wei, Yun" .
;
College of Chemistry and Chemical Engineering
Key Laboratory of Eco-Environment-Related Polymer Materials of the Ministry of
Education,
Key Laboratory of Polymer Materials of Gansu Province,
Key Laboratory of Bioelectrochemistry & Environmental Analysis of Gansu,
Northwest Normal University
Lanzhou 730070
People's Republic of China
;
    "Guo, Guo-Zhe" .
;
College of Chemistry and Chemical Engineering
Key Laboratory of Eco-Environment-Related Polymer Materials of the Ministry of
Education,
Key Laboratory of Polymer Materials of Gansu Province,
Key Laboratory of Bioelectrochemistry & Environmental Analysis of Gansu,
Northwest Normal University
Lanzhou 730070
People's Republic of China
;
