# Supplementary material for: Dichlorido{N-[1-(pyrazin-2-yl)ethyl­idene-κN 1]ethane-1,2-diamine-κ2 N,N′}zinc
Source: Acta Crystallogr Sect E Struct Rep Online. 2011 Oct 22;67(Pt 11):m1555. doi: 10.1107/S1600536811042115 (PMC3246976; doi:10.1107/S1600536811042115)
Supplement: Supplementary file 2 [file e-67-m1555-Isup2.hkl]

# 
# h,k,l, Fc-squared, Fo-squared, sigma(Fo-squared) and status flag 
# 
data_I
_shelx_title ' P-1 in P-1' 
_shelx_refln_list_code          4 
_shelx_F_calc_maximum      146.12 
_exptl_crystal_F_000       304.00 
_reflns_d_resolution_high  0.8256 
 
loop_ 
 _symmetry_equiv_pos_as_xyz 
 'x, y, z' 
 '-x, -y, -z' 
 
_cell_length_a     7.1064 
_cell_length_b     8.9757 
_cell_length_c    10.2247 
_cell_angle_alpha  69.566 
_cell_angle_beta   73.434 
_cell_angle_gamma  83.056 
 
_shelx_F_squared_multiplier     1.000 
 
loop_ 
 _refln_index_h 
 _refln_index_k 
 _refln_index_l 
 _refln_F_squared_calc 
 _refln_F_squared_meas 
 _refln_F_squared_sigma 
 _refln_observed_status 
   1   0   0     1676.34     1632.70     27.59 o 
   2   0   0     1657.23     1669.99     24.35 o 
   3   0   0     2597.80     2569.22     37.25 o 
   4   0   0     2044.45     2209.62     34.34 o 
   5   0   0      320.82      308.37      9.93 o 
   6   0   0      129.10      130.58     10.65 o 
   7   0   0       10.65       10.65      6.18 o 
   8   0   0      210.64      236.48     15.93 o 
  -8   1   0       68.48       86.95     11.78 o 
  -7   1   0       50.48       65.79      9.67 o 
  -6   1   0       22.57       29.55      6.81 o 
  -5   1   0      124.38      131.58     20.56 o 
  -4   1   0      889.75      886.47     16.97 o 
  -3   1   0      804.51      767.34     13.99 o 
  -2   1   0        5.89        8.11      2.15 o 
  -1   1   0      355.17      359.90      8.12 o 
   0   1   0     1438.45     1512.67     35.17 o 
   1   1   0      674.73      706.95     10.89 o 
   2   1   0     1232.39     1278.31     19.65 o 
   3   1   0     1177.13     1143.23     19.49 o 
   4   1   0     2561.18     2582.54     48.50 o 
   5   1   0      284.31      311.49     10.24 o 
   6   1   0      590.34      623.80     22.46 o 
   7   1   0      181.22      194.24     12.86 o 
   8   1   0       20.62       21.15      7.81 o 
  -8   2   0       76.61       71.71     10.96 o 
  -7   2   0      399.13      416.98     19.13 o 
  -6   2   0       79.38       89.68      9.81 o 
  -5   2   0        0.75       -0.44      3.86 o 
  -4   2   0     2503.86     2532.29     49.48 o 
  -3   2   0      185.61      182.65      8.23 o 
  -2   2   0      121.09      141.46      6.05 o 
  -1   2   0       16.50       13.06      1.95 o 
   0   2   0     1380.70     1500.98     21.08 o 
   1   2   0     2492.42     2383.23     53.15 o 
   2   2   0     1584.63     1680.78     25.11 o 
   3   2   0      814.11      855.61     15.98 o 
   4   2   0      448.34      457.99     11.61 o 
   5   2   0       12.29       12.60      3.61 o 
   6   2   0      515.51      541.64     15.23 o 
   7   2   0      247.39      244.20     13.92 o 
   8   2   0       54.72       58.42     14.50 o 
  -7   3   0      233.01      230.99     15.74 o 
  -6   3   0      204.01      202.30     12.87 o 
  -5   3   0        3.00        0.72      4.05 o 
  -4   3   0     1065.74     1046.20     26.28 o 
  -3   3   0     2072.14     2105.84     41.17 o 
  -2   3   0       62.20       56.01      8.35 o 
  -1   3   0     1285.26     1252.42     18.98 o 
   0   3   0     4810.56     4716.62     76.43 o 
   1   3   0      216.01      212.19      5.05 o 
   2   3   0     1777.37     1706.13     27.71 o 
   3   3   0      249.23      233.00      7.32 o 
   4   3   0      151.71      148.74      7.52 o 
   5   3   0      620.36      631.24     21.87 o 
   6   3   0       40.78       37.76      8.05 o 
   7   3   0       25.97       29.79      8.44 o 
  -7   4   0        9.02       12.93      7.57 o 
  -6   4   0      121.45      132.28     33.48 o 
  -5   4   0       95.74      100.59      9.69 o 
  -4   4   0       75.76       72.04      7.64 o 
  -3   4   0     1342.66     1363.66     31.10 o 
  -2   4   0      115.27      120.08      4.18 o 
  -1   4   0      729.93      754.98     15.77 o 
   0   4   0     8839.84     8867.98    114.51 o 
   1   4   0     1956.26     1988.13     29.26 o 
   2   4   0     2494.51     2438.06     35.79 o 
   3   4   0     1294.92     1277.68     22.23 o 
   4   4   0     1684.92     1655.12     36.32 o 
   5   4   0       36.44       31.75      8.15 o 
   6   4   0      263.66      241.73     13.25 o 
   7   4   0        8.71       15.59      6.76 o 
  -7   5   0      119.16      136.52     13.97 o 
  -6   5   0        9.87       10.60      6.61 o 
  -5   5   0       48.53       64.21      8.93 o 
  -4   5   0       85.68       78.84      8.35 o 
  -3   5   0      173.60      193.36      9.96 o 
  -2   5   0      279.42      286.16     11.82 o 
  -1   5   0        1.12        1.49      1.81 o 
   0   5   0      164.48      155.37      6.44 o 
   1   5   0      607.08      566.02     16.29 o 
   2   5   0      910.39      928.22     31.79 o 
   3   5   0      641.67      599.06     18.62 o 
   4   5   0      483.21      450.59     21.66 o 
   5   5   0      213.09      214.58     13.41 o 
   6   5   0     1073.51     1053.48     44.31 o 
   7   5   0       19.52       17.42      7.61 o 
  -6   6   0       27.53       28.82      8.56 o 
  -5   6   0      100.55       84.62     14.01 o 
  -4   6   0      635.88      631.29     22.06 o 
  -3   6   0      399.54      386.19     17.98 o 
  -2   6   0      363.47      383.71     15.80 o 
  -1   6   0      151.02      148.51      6.16 o 
   0   6   0      607.92      632.05     24.24 o 
   1   6   0      567.27      558.23     17.25 o 
   2   6   0       82.52       77.01      7.52 o 
   3   6   0      579.99      559.04     18.97 o 
   4   6   0        3.58       -1.38      4.39 o 
   5   6   0       32.48       44.74      8.20 o 
   6   6   0      246.12      251.18     15.10 o 
  -5   7   0       34.80       40.24      8.92 o 
  -4   7   0      244.38      247.84     14.14 o 
  -3   7   0      622.44      630.23     20.71 o 
  -2   7   0       50.02       43.91      9.54 o 
  -1   7   0      712.41      721.86     30.20 o 
   0   7   0      960.55      994.47     34.18 o 
   1   7   0       13.87       11.51      5.07 o 
   2   7   0     1452.40     1428.71     34.55 o 
   3   7   0       27.34       32.34      7.85 o 
   4   7   0        1.34        1.07      5.19 o 
   5   7   0      223.80      241.61     16.09 o 
   6   7   0       33.62       37.21      8.91 o 
  -4   8   0       77.24       74.11     13.11 o 
  -3   8   0       50.97       48.68     11.13 o 
  -2   8   0       91.21       82.06     12.72 o 
  -1   8   0      410.40      434.15     24.44 o 
   1   8   0      150.56      153.59     14.11 o 
   2   8   0      602.39      615.39     42.02 o 
   3   8   0      574.54      550.53     25.23 o 
   4   8   0       20.47       27.99      7.91 o 
   5   8   0        2.16        2.52      6.85 o 
  -3   9   0       14.28        9.54      8.74 o 
  -2   9   0      190.86      188.16     17.88 o 
  -1   9   0        5.25        3.97      7.75 o 
   0   9   0       46.68       48.88     12.12 o 
   1   9   0      162.43      185.98     16.69 o 
   2   9   0        0.15       -1.80      5.32 o 
   3   9   0      419.45      408.64     19.21 o 
   4   9   0        5.78        3.11      7.02 o 
  -1  10   0      271.81      267.44     22.45 o 
   0  10   0        1.88        0.20      9.74 o 
  -3  -9   1        7.89        9.95      7.30 o 
  -2  -9   1       88.62       84.00     10.61 o 
  -1  -9   1        0.89       -3.78      6.76 o 
   1  -9   1       49.48       63.19     13.31 o 
   2  -9   1       13.17        7.95      8.74 o 
   3  -9   1      125.15      138.89     17.29 o 
  -4  -8   1      158.00      153.51     13.83 o 
  -3  -8   1      519.86      529.23     21.62 o 
  -2  -8   1      170.37      162.13     27.42 o 
  -1  -8   1      596.19      592.40     21.15 o 
   1  -8   1       19.11       19.67      9.14 o 
   2  -8   1      378.07      380.50     23.05 o 
   3  -8   1        7.99        3.38      7.75 o 
   4  -8   1       58.33       38.75     10.93 o 
  -5  -7   1        1.93       -0.46      6.18 o 
  -4  -7   1       37.35       42.58      8.43 o 
  -3  -7   1      449.05      465.57     30.90 o 
  -2  -7   1      166.32      169.90     11.17 o 
  -1  -7   1      625.76      642.91     20.93 o 
   0  -7   1      581.35      585.95     25.83 o 
   1  -7   1      100.12      112.46     13.11 o 
   2  -7   1      839.28      795.77     32.78 o 
   3  -7   1      347.90      379.30     35.86 o 
   4  -7   1        1.52        5.72      5.74 o 
   5  -7   1      288.78      298.60     16.51 o 
  -6  -6   1       36.75       22.06      8.94 o 
  -5  -6   1      227.75      196.31     23.45 o 
  -4  -6   1      153.77      155.29     21.46 o 
  -3  -6   1        2.34        3.12      4.49 o 
  -2  -6   1      294.21      291.39     13.28 o 
  -1  -6   1      171.92      154.00      9.46 o 
   0  -6   1       71.28       78.75      9.44 o 
   1  -6   1      178.18      165.60      6.84 o 
   2  -6   1      551.53      517.15     16.58 o 
   3  -6   1      990.74      982.72     25.95 o 
   4  -6   1       36.26       24.25      8.44 o 
   5  -6   1        5.69        9.96      6.24 o 
   6  -6   1      449.16      453.29     20.67 o 
  -6  -5   1       29.38       33.54      8.06 o 
  -5  -5   1      631.52      642.16     42.72 o 
  -4  -5   1        7.93        7.92      5.12 o 
  -3  -5   1        3.81        3.43      4.47 o 
  -2  -5   1      749.95      738.31     21.00 o 
  -1  -5   1      603.34      634.25     18.19 o 
   0  -5   1       30.42       37.65      5.69 o 
   1  -5   1      929.05     1017.73     22.41 o 
   2  -5   1      230.90      226.45      9.83 o 
   3  -5   1      774.90      781.65     42.12 o 
   4  -5   1        5.42        6.46      4.42 o 
   5  -5   1        8.95        6.80      5.63 o 
   6  -5   1      269.70      218.55     50.47 o 
   7  -5   1       94.40       98.75     20.47 o 
  -7  -4   1       94.19      105.26     11.57 o 
  -6  -4   1      387.80      395.42     17.58 o 
  -5  -4   1       82.50      107.98      9.81 o 
  -4  -4   1      419.48      408.79     15.73 o 
  -3  -4   1     1491.59     1443.29     25.30 o 
  -2  -4   1      132.91      133.96      5.45 o 
  -1  -4   1     3807.69     3633.41     50.79 o 
   0  -4   1      277.69      246.45      9.80 o 
   1  -4   1        2.56        2.66      2.03 o 
   2  -4   1     2794.77     2794.02     40.02 o 
   3  -4   1      117.96      127.39      8.02 o 
   4  -4   1        6.91       40.78     28.21 o 
   5  -4   1        6.70        4.40      4.77 o 
   6  -4   1      101.15       82.61     10.17 o 
   7  -4   1      130.58      133.14     16.79 o 
  -7  -3   1       32.13       28.89     11.82 o 
  -6  -3   1      293.11      291.58     14.56 o 
  -5  -3   1       65.36       83.84      6.66 o 
  -4  -3   1      671.15      647.69     16.45 o 
  -3  -3   1      328.16      324.08      9.33 o 
  -2  -3   1      837.93      857.33     15.70 o 
  -1  -3   1     2132.68     2027.73     29.71 o 
   0  -3   1     1669.07     1678.60     30.60 o 
   1  -3   1      486.43      520.98     18.08 o 
   2  -3   1     1505.82     1493.94     22.87 o 
   3  -3   1     2218.45     2246.57     42.86 o 
   4  -3   1      350.35      342.13     12.97 o 
   5  -3   1      438.89      431.86     16.49 o 
   6  -3   1      549.34      571.83     43.32 o 
   7  -3   1       15.53       22.40      7.88 o 
  -7  -2   1      125.73      129.80     21.46 o 
  -6  -2   1       23.55       20.16      4.63 o 
  -5  -2   1     1128.10     1129.60     25.58 o 
  -4  -2   1        0.50        1.91      2.58 o 
  -3  -2   1       77.49       96.73      5.16 o 
  -2  -2   1     1394.18     1351.19     21.62 o 
  -1  -2   1        0.19        4.55      1.53 o 
   0  -2   1     1324.44     1304.66     19.30 o 
   1  -2   1      680.90      792.45     15.75 o 
   2  -2   1      102.99      109.02      3.57 o 
   3  -2   1     4222.41     4270.93     57.58 o 
   4  -2   1        7.49        4.78      3.29 o 
   5  -2   1      562.78      537.87     22.06 o 
   6  -2   1      424.63      419.84     17.31 o 
   7  -2   1      161.45      140.95     21.76 o 
   8  -2   1      156.64      172.27     22.65 o 
  -7  -1   1      377.80      400.14     18.35 o 
  -6  -1   1      324.44      321.93     15.17 o 
  -5  -1   1     1452.00     1434.71     40.59 o 
  -4  -1   1      718.03      690.92     15.42 o 
  -3  -1   1      326.77      352.95      9.31 o 
  -2  -1   1       46.83       50.04      3.97 o 
  -1  -1   1     8485.09     7053.10     91.37 o 
   0  -1   1      971.84      981.93     24.25 o 
   1  -1   1     8919.78     8437.09    106.79 o 
   2  -1   1     1387.84     1511.25     21.68 o 
   3  -1   1      632.01      682.27     12.45 o 
   4  -1   1      579.72      578.64     16.99 o 
   5  -1   1       22.35       19.41      5.01 o 
   6  -1   1       26.19       18.80      6.02 o 
   7  -1   1      238.20      226.21     26.92 o 
   8  -1   1       47.51       35.57     12.92 o 
  -8   0   1        2.30        2.07      6.95 o 
  -7   0   1        5.45       12.50      6.46 o 
  -6   0   1      188.37      199.78     12.21 o 
  -5   0   1        5.84        3.81      5.10 o 
  -4   0   1     1987.34     2027.16     32.73 o 
  -3   0   1      176.50      194.41      6.58 o 
  -1   0   1     6831.38     6108.37    179.72 o 
   0   0   1      254.01      269.39      5.69 o 
   1   0   1     2747.43     2664.90     59.21 o 
   2   0   1      207.20      204.59      4.89 o 
   3   0   1     1205.05     1236.64     19.93 o 
   4   0   1     1342.03     1310.19     22.45 o 
   5   0   1      324.67      335.90     10.18 o 
   6   0   1        4.37        1.13      4.21 o 
   7   0   1      169.80      188.86     12.49 o 
   8   0   1       15.44       16.29     10.33 o 
  -7   1   1        4.39        3.97      5.88 o 
  -6   1   1        3.95        8.41      5.46 o 
  -5   1   1      360.92      361.64     15.08 o 
  -4   1   1      999.71     1078.51     20.08 o 
  -3   1   1      657.62      698.29     13.68 o 
  -2   1   1      428.36      454.38     12.40 o 
  -1   1   1      129.75      146.45      5.23 o 
   0   1   1     7103.37     5405.50    118.22 o 
   1   1   1     1132.88     1072.99     18.40 o 
   2   1   1     2288.04     2287.26     31.58 o 
   3   1   1     2740.23     2654.25     37.88 o 
   4   1   1      392.33      398.41     10.27 o 
   5   1   1      452.62      452.43     17.00 o 
   6   1   1      112.68       95.13     10.41 o 
   7   1   1        3.86       -0.40      5.15 o 
   8   1   1      406.15      424.93     19.60 o 
  -7   2   1       53.98       56.76     11.52 o 
  -6   2   1        5.29        4.69      5.46 o 
  -5   2   1     1091.97     1112.27     29.46 o 
  -4   2   1      208.16      219.56     10.89 o 
  -3   2   1      527.46      560.05     11.13 o 
  -2   2   1      192.35      185.53      7.52 o 
  -1   2   1     1725.19     1732.92     51.06 o 
   0   2   1     1827.28     1777.79     60.02 o 
   1   2   1        4.25        9.87      1.67 o 
   2   2   1      821.01      894.04     14.41 o 
   3   2   1     1388.81     1386.93     22.17 o 
   4   2   1      273.87      263.14      8.14 o 
   5   2   1     1417.71     1423.25     29.46 o 
   6   2   1      269.77      292.05     11.51 o 
   7   2   1      154.89      166.83     11.94 o 
   8   2   1      136.29      137.89     18.08 o 
  -7   3   1      609.56      624.30     24.34 o 
  -6   3   1       18.87       21.46      7.27 o 
  -5   3   1      367.12      394.86     35.57 o 
  -4   3   1     2587.05     2563.80     71.83 o 
  -3   3   1       90.11       96.91      8.64 o 
  -2   3   1      242.23      242.96      9.08 o 
  -1   3   1     3889.55     3887.42     51.75 o 
   0   3   1       13.00       21.91      2.09 o 
   1   3   1     4212.58     4050.64     66.24 o 
   2   3   1      466.41      470.77      9.07 o 
   3   3   1       55.16       57.14      5.51 o 
   4   3   1     1547.07     1526.93     25.78 o 
   5   3   1       25.06       22.51      3.98 o 
   6   3   1       32.58       35.63      5.17 o 
   7   3   1       51.03       61.44      8.64 o 
   8   3   1        2.57        1.59      9.74 o 
  -7   4   1        4.35       14.98      7.86 o 
  -6   4   1        1.26        0.45      5.66 o 
  -5   4   1       14.31        6.68      5.36 o 
  -4   4   1     1683.44     1654.14     52.65 o 
  -3   4   1        4.16        1.30      3.08 o 
  -2   4   1     1575.88     1585.47     32.46 o 
  -1   4   1     1979.88     2042.33     31.44 o 
   0   4   1     2024.99     2087.94     57.82 o 
   1   4   1     3913.93     3802.82     64.20 o 
   2   4   1      740.48      637.67     16.58 o 
   3   4   1      448.15      416.76      9.66 o 
   4   4   1      666.16      662.31     19.10 o 
   5   4   1     1383.01     1368.33     36.96 o 
   6   4   1      107.56      116.33      9.90 o 
   7   4   1       89.82       72.02      9.19 o 
  -7   5   1        1.46       -0.28      6.88 o 
  -6   5   1       23.31       22.99      7.86 o 
  -5   5   1       61.73       58.33      8.68 o 
  -4   5   1        9.10        3.45      7.85 o 
  -3   5   1      270.16      284.26     12.50 o 
  -2   5   1      439.33      428.31     19.67 o 
  -1   5   1       76.54       75.46      3.99 o 
   0   5   1     2036.28     2161.95     38.06 o 
   1   5   1       12.74       30.75      6.36 o 
   2   5   1     2195.08     2162.07     42.08 o 
   3   5   1      525.61      519.05     23.45 o 
   4   5   1        6.19        7.92      4.41 o 
   5   5   1      494.28      476.84     17.56 o 
   6   5   1        2.43       -3.42      4.67 o 
   7   5   1        0.58        1.01      5.96 o 
  -6   6   1       40.79       31.92      9.00 o 
  -5   6   1      278.81      266.76     14.99 o 
  -4   6   1      449.22      457.29     32.29 o 
  -3   6   1      584.71      548.62     18.57 o 
  -2   6   1      210.54      211.55     10.11 o 
  -1   6   1      191.42      187.40      8.58 o 
   0   6   1        2.86        0.40      3.58 o 
   1   6   1      833.85      845.90     21.74 o 
   2   6   1      767.25      787.02     21.56 o 
   3   6   1       88.59       95.03      8.35 o 
   4   6   1       22.65       28.98      6.24 o 
   5   6   1      278.52      267.10     13.84 o 
   6   6   1      483.17      468.81     19.52 o 
   7   6   1        0.22        3.59      6.46 o 
  -5   7   1      153.04      151.40     13.37 o 
  -4   7   1      767.38      758.53     52.06 o 
  -3   7   1      155.57      152.17     21.26 o 
  -2   7   1      773.94      779.28     31.79 o 
  -1   7   1      419.78      395.01     21.06 o 
   0   7   1      152.79      138.67      8.37 o 
   1   7   1      860.81      882.60     31.99 o 
   2   7   1      184.57      185.12     10.65 o 
   3   7   1      158.54      134.04     23.45 o 
   4   7   1      235.04      235.91     13.35 o 
   5   7   1       31.37       41.22     11.42 o 
   6   7   1      157.22      131.61     29.21 o 
  -5   8   1       24.82       18.08     10.13 o 
  -4   8   1      109.55       83.65     14.11 o 
  -3   8   1       51.69       55.44     11.52 o 
  -2   8   1     1063.09     1103.16     41.92 o 
  -1   8   1      525.71      546.01     27.22 o 
   0   8   1      159.26      156.57     14.90 o 
   1   8   1      248.37      272.01     17.88 o 
   2   8   1     1635.05     1626.79     38.46 o 
   3   8   1       55.51       54.71      8.49 o 
   4   8   1       99.78       92.61     10.40 o 
   5   8   1      443.77      448.30     33.38 o 
  -3   9   1        2.61        3.58      8.35 o 
  -2   9   1        6.36       11.92      8.94 o 
  -1   9   1       86.59       73.52     13.11 o 
   0   9   1       13.42       23.25      9.74 o 
   1   9   1       25.18       16.69      8.35 o 
   2   9   1      706.57      705.96     32.19 o 
   3   9   1       38.12       38.54      8.43 o 
   4   9   1       26.17       25.63      8.23 o 
  -2  10   1      333.81      311.75     23.84 o 
  -1  10   1        7.32        4.57      9.34 o 
   0  10   1        2.59       -3.58      8.35 o 
   2  10   1        0.60       -4.77      7.15 o 
  -2  -9   2        2.76        0.46      6.38 o 
  -1  -9   2        0.33       -0.60      7.75 o 
   1  -9   2       43.69       41.92     11.92 o 
   2  -9   2      157.56      183.20     20.07 o 
  -3  -8   2       93.13       90.37     11.30 o 
  -2  -8   2      416.36      427.34     19.32 o 
  -1  -8   2      196.96      171.26     24.84 o 
   1  -8   2      314.58      325.66     22.45 o 
   2  -8   2        3.85        3.38      7.75 o 
   3  -8   2        3.82        5.96      7.95 o 
   4  -8   2       33.50       36.56     11.33 o 
  -5  -7   2       83.87       89.69     19.47 o 
  -4  -7   2      260.78      295.37     16.56 o 
  -3  -7   2       87.39       71.13      9.54 o 
  -2  -7   2      551.71      564.06     23.35 o 
  -1  -7   2      372.65      375.18     16.23 o 
   0  -7   2      222.04      230.09     17.29 o 
   2  -7   2      591.30      598.67     27.82 o 
   3  -7   2        0.45        0.40      6.56 o 
   4  -7   2       44.98       55.08      8.42 o 
   5  -7   2      164.24      183.36     16.09 o 
  -5  -6   2        6.14        7.38      6.73 o 
  -4  -6   2       48.51       41.36      8.01 o 
  -3  -6   2      126.06      121.19     10.71 o 
  -2  -6   2      450.40      430.79     17.14 o 
  -1  -6   2      113.24      110.12      9.26 o 
   0  -6   2      148.50      146.43     14.90 o 
   1  -6   2       73.53       68.15      9.14 o 
   2  -6   2     1957.16     1952.47     40.88 o 
   3  -6   2        2.17        5.36      4.21 o 
   4  -6   2       59.48       58.51      7.77 o 
   5  -6   2      514.31      511.71     27.12 o 
   6  -6   2       94.09       87.82     18.68 o 
  -6  -5   2      234.93      222.25     15.19 o 
  -5  -5   2      230.54      204.00     13.31 o 
  -4  -5   2      458.41      443.22     18.12 o 
  -3  -5   2       23.52       27.03      6.11 o 
  -2  -5   2      496.09      474.27     16.99 o 
  -1  -5   2       43.33       44.96      5.23 o 
   0  -5   2       14.05       17.74      3.40 o 
   1  -5   2      112.42      105.97      6.88 o 
   2  -5   2      896.83      907.29     22.62 o 
   3  -5   2      231.96      218.95     16.49 o 
   4  -5   2       53.49       51.42     14.01 o 
   5  -5   2       33.80       41.33      7.49 o 
   6  -5   2      145.91      119.02     19.47 o 
   7  -5   2       31.44       34.18     15.50 o 
  -6  -4   2       29.31       30.27      7.78 o 
  -5  -4   2      619.56      621.93     21.87 o 
  -4  -4   2      293.29      260.84     13.14 o 
  -3  -4   2      361.89      345.46     10.57 o 
  -2  -4   2     5013.19     4717.06     66.18 o 
  -1  -4   2      224.08      235.63      7.42 o 
   0  -4   2       25.86       35.56      4.06 o 
   1  -4   2     2247.83     2328.42     43.05 o 
   2  -4   2     1923.54     1963.67     30.52 o 
   3  -4   2      480.25      462.83     14.57 o 
   4  -4   2       19.31       19.83      4.81 o 
   5  -4   2        4.06        4.32      4.49 o 
   6  -4   2      362.81      363.51     17.04 o 
   7  -4   2       31.38       13.51     11.52 o 
  -7  -3   2       21.75       23.91      7.81 o 
  -6  -3   2      124.83      132.58     11.88 o 
  -5  -3   2      603.05      596.00     16.35 o 
  -4  -3   2      184.91      182.63      9.14 o 
  -3  -3   2      134.22      127.10     14.16 o 
  -2  -3   2     1326.08     1223.76     21.34 o 
  -1  -3   2     3265.09     3017.57     54.74 o 
   0  -3   2       19.46       19.30      3.00 o 
   1  -3   2      854.12      869.15     19.10 o 
   2  -3   2     4192.79     4168.66     56.97 o 
   3  -3   2       77.53       79.01      4.71 o 
   4  -3   2      601.16      619.05     19.07 o 
   5  -3   2      306.92      318.61     13.65 o 
   6  -3   2        3.04       16.30     15.60 o 
   7  -3   2      136.62      142.86     20.86 o 
  -7  -2   2        0.25       -0.23      5.74 o 
  -6  -2   2      702.26      702.38     18.81 o 
  -5  -2   2       90.36       89.94      9.62 o 
  -4  -2   2      105.64      111.67      6.79 o 
  -3  -2   2       46.34       49.73      4.51 o 
  -2  -2   2        0.27        1.02      2.17 o 
  -1  -2   2      757.84      685.03     12.74 o 
   0  -2   2      470.27      507.17     10.00 o 
   1  -2   2       97.98      102.86      3.92 o 
   2  -2   2     3932.45     4005.66     53.87 o 
   3  -2   2      171.23      203.32      5.99 o 
   4  -2   2     1728.54     1765.32     36.15 o 
   5  -2   2      501.42      496.11     16.75 o 
   6  -2   2      294.07      280.81     13.88 o 
   7  -2   2      223.84      285.72     24.04 o 
   8  -2   2       85.19      122.40     20.86 o 
  -7  -1   2       24.56       30.12      8.09 o 
  -6  -1   2      146.53      134.01     14.70 o 
  -5  -1   2     1327.60     1316.46     26.01 o 
  -4  -1   2        1.42        3.05      2.94 o 
  -3  -1   2       85.74       57.53      9.11 o 
  -2  -1   2     2296.22     2181.14     34.73 o 
  -1  -1   2       45.00       49.84      3.99 o 
   0  -1   2      122.59      114.12      4.53 o 
   1  -1   2     1011.12     1111.88     16.73 o 
   2  -1   2     1008.99     1034.62     17.14 o 
   3  -1   2      690.04      711.41     12.89 o 
   4  -1   2      547.40      573.53     12.22 o 
   5  -1   2      376.10      379.92     14.02 o 
   6  -1   2      566.81      580.84     19.77 o 
   7  -1   2       48.37       50.67     13.11 o 
   8  -1   2      261.33      267.24     24.04 o 
  -7   0   2      103.37       85.17     10.61 o 
  -6   0   2       48.22       47.19      8.35 o 
  -5   0   2     1120.14     1165.52     28.70 o 
  -4   0   2      408.32      410.90     11.54 o 
  -3   0   2     1002.01     1082.96     30.90 o 
  -2   0   2     8314.40     7755.59    151.94 o 
  -1   0   2     1570.13     1600.91     23.48 o 
   0   0   2      498.65      555.23      9.20 o 
   1   0   2     7287.91     6961.66    157.07 o 
   2   0   2    21350.67    18468.87    674.76 o 
   3   0   2      745.79      747.42     13.41 o 
   4   0   2      909.67      932.36     17.21 o 
   5   0   2        0.33       -1.30      2.13 o 
   6   0   2       10.52       11.32      4.82 o 
   7   0   2      108.59      113.65     16.49 o 
   8   0   2      113.09      140.28     19.87 o 
  -7   1   2        1.22       -2.16      5.78 o 
  -6   1   2       88.67       69.71      9.20 o 
  -5   1   2      127.69      142.66     11.03 o 
  -4   1   2      658.59      697.29     15.52 o 
  -3   1   2      164.22      154.33     13.31 o 
  -2   1   2      646.59      664.21     12.73 o 
  -1   1   2     3715.26     3455.42     46.35 o 
   0   1   2      210.59      239.88      4.89 o 
   1   1   2     2244.21     2350.34     48.88 o 
   2   1   2     4528.40     4551.69     59.39 o 
   3   1   2       66.02       68.26      3.50 o 
   4   1   2     2769.87     2794.49     52.68 o 
   5   1   2      187.02      177.27      7.32 o 
   6   1   2      107.14       83.66     12.93 o 
   7   1   2      447.78      451.94     18.00 o 
   8   1   2       60.70       59.61     13.91 o 
  -7   2   2       65.73       84.36     11.23 o 
  -6   2   2      589.65      611.68     28.02 o 
  -5   2   2      305.73      327.93     26.33 o 
  -4   2   2      466.11      472.98     16.77 o 
  -3   2   2      159.23      149.14     10.23 o 
  -2   2   2      571.61      593.04     11.48 o 
  -1   2   2     1102.86     1115.69     17.27 o 
   0   2   2      376.47      414.86      8.29 o 
   1   2   2     2782.24     2819.75    126.17 o 
   2   2   2      122.44      110.27      3.75 o 
   3   2   2      833.30      843.19     14.84 o 
   4   2   2     4280.44     4104.29     74.62 o 
   5   2   2     1001.00      996.71     19.76 o 
   6   2   2       10.44        9.96      3.70 o 
   7   2   2      141.27      138.17     26.23 o 
  -7   3   2       22.91       19.65      8.15 o 
  -6   3   2       37.62       50.59      8.96 o 
  -5   3   2     1026.68     1050.72     29.60 o 
  -4   3   2        7.27        5.91      4.28 o 
  -3   3   2     2233.78     2237.14     44.68 o 
  -2   3   2     1550.84     1522.10     23.48 o 
  -1   3   2      144.76      141.17      5.08 o 
   0   3   2     3598.95     3491.65     46.71 o 
   1   3   2       10.98       21.98      4.67 o 
   2   3   2       10.40       22.58      1.94 o 
   3   3   2     1036.08      985.26     16.91 o 
   4   3   2        9.19        8.29      2.50 o 
   5   3   2     1378.14     1346.50     24.50 o 
   6   3   2      187.71      191.40      8.58 o 
   7   3   2        3.75        4.84      5.40 o 
  -7   4   2      101.06       85.43     11.64 o 
  -6   4   2       83.26       79.33     10.53 o 
  -5   4   2      374.48      379.69     22.55 o 
  -4   4   2      358.74      369.95     31.29 o 
  -3   4   2      629.11      609.62     18.50 o 
  -2   4   2      148.08      130.90      4.47 o 
  -1   4   2     1172.60     1178.70     19.03 o 
   0   4   2     1029.62     1070.72     17.33 o 
   1   4   2     4497.90     4397.92    101.93 o 
   2   4   2     2207.93     2370.74     84.15 o 
   3   4   2       10.74       17.83      2.29 o 
   4   4   2     2721.44     2675.10     50.42 o 
   5   4   2        1.13        0.60      3.65 o 
   6   4   2       41.53       44.59     12.72 o 
   7   4   2        5.08        5.47      5.76 o 
  -6   5   2        2.79        2.58      6.60 o 
  -5   5   2       14.26        9.07      6.11 o 
  -4   5   2      506.89      534.39     51.46 o 
  -3   5   2       48.77       49.08      7.95 o 
  -2   5   2      945.21      847.82     21.88 o 
  -1   5   2      386.57      396.56      9.21 o 
   0   5   2        4.65        3.49      1.74 o 
   1   5   2     2789.08     2734.24     68.35 o 
   2   5   2      428.16      445.65     13.84 o 
   3   5   2       92.95      107.65      7.79 o 
   4   5   2     1662.26     1594.31     35.05 o 
   5   5   2      304.49      296.00     13.27 o 
   6   5   2       40.66       40.08     10.43 o 
   7   5   2      246.95      237.76     14.08 o 
  -6   6   2      136.25      140.66     13.81 o 
  -5   6   2      184.95      194.81     15.00 o 
  -4   6   2      197.99      172.91     15.30 o 
  -3   6   2      815.02      804.36     23.64 o 
  -2   6   2        3.06        1.95      3.44 o 
  -1   6   2       34.55       39.16      4.83 o 
   0   6   2      530.03      544.13     19.87 o 
   1   6   2      360.40      400.17     18.08 o 
   2   6   2      278.32      300.49     18.78 o 
   3   6   2       26.73       21.44      5.05 o 
   4   6   2      515.15      493.40     17.49 o 
   5   6   2     1133.53     1154.96     30.49 o 
   6   6   2      113.62       91.37     10.04 o 
   7   6   2      156.61      162.24     14.21 o 
  -5   7   2      152.67      172.05     14.48 o 
  -4   7   2       59.66       56.33      8.68 o 
  -3   7   2     1260.47     1239.53     32.33 o 
  -2   7   2      638.87      579.59     26.63 o 
  -1   7   2        0.82       -0.20      4.57 o 
   0   7   2      716.73      707.20     19.04 o 
   1   7   2      663.16      707.55     27.02 o 
   2   7   2        1.85       -0.44      3.67 o 
   3   7   2      205.19      194.66     11.02 o 
   4   7   2      234.01      220.00     12.50 o 
   5   7   2      356.33      350.20     16.22 o 
   6   7   2       37.81       34.02      8.06 o 
  -4   8   2       59.25       64.38     12.92 o 
  -3   8   2       81.38       80.67     13.11 o 
  -2   8   2       39.23       46.69     10.33 o 
  -1   8   2        1.32        0.40      5.76 o 
   0   8   2       97.07      117.43     13.91 o 
   1   8   2     1037.74     1084.88     37.55 o 
   2   8   2        9.53        3.78      6.56 o 
   3   8   2      145.98      162.17     11.90 o 
   4   8   2      552.19      538.46     20.65 o 
   5   8   2       19.23       35.37      8.01 o 
   6   8   2       73.85       58.66      9.93 o 
  -3   9   2       14.78        6.76      9.14 o 
  -2   9   2      359.92      310.36     21.86 o 
  -1   9   2      121.30      102.92     14.50 o 
   0   9   2        1.26        5.17      7.55 o 
   1   9   2      569.75      570.78     19.76 o 
   2   9   2      125.44       89.41     12.52 o 
   3   9   2       34.08       35.16      8.08 o 
   4   9   2      174.13      203.47     15.03 o 
   5   9   2      242.01      248.71     15.74 o 
  -2  10   2        2.04        7.55      9.74 o 
  -1  10   2       15.91       27.42     11.33 o 
   0  10   2      112.98       94.18     15.30 o 
   1  10   2       25.09       26.43     10.93 o 
   2  10   2      259.93      251.55     19.87 o 
   3  10   2        0.53       -0.99      7.35 o 
  -3  -8   3      302.31      302.54     22.35 o 
  -2  -8   3       30.06       28.16      8.35 o 
  -1  -8   3        6.87        2.21      5.76 o 
   2  -8   3       13.38        9.74      8.94 o 
   3  -8   3       10.76       14.31      9.14 o 
  -4  -7   3      152.59      138.19     13.49 o 
  -3  -7   3      505.19      507.72     21.63 o 
  -2  -7   3      285.31      301.50     16.01 o 
  -1  -7   3       49.93       59.05     20.07 o 
   0  -7   3       89.79      115.25     10.54 o 
   2  -7   3        0.05       -0.99      6.95 o 
   3  -7   3       32.09       41.33     10.13 o 
   4  -7   3      203.28      215.51     12.93 o 
   5  -7   3        0.55       -4.97      8.54 o 
  -5  -6   3        1.90       -2.52      6.10 o 
  -4  -6   3      198.31      182.09     26.63 o 
  -3  -6   3        6.74        4.80      5.71 o 
  -2  -6   3       99.25      116.74     14.70 o 
  -1  -6   3       15.93       16.89      5.80 o 
   0  -6   3        4.10        1.47      4.14 o 
   1  -6   3     1028.00     1060.24     37.55 o 
   2  -6   3        6.27        1.80      4.05 o 
   3  -6   3      310.69      303.87     13.43 o 
   4  -6   3      413.20      410.17     16.72 o 
   5  -6   3      174.82      134.12     18.88 o 
   6  -6   3       65.74       69.54     17.29 o 
  -5  -5   3       10.67        8.26      6.66 o 
  -4  -5   3      103.56       86.35     15.90 o 
  -3  -5   3      862.83      834.66     25.57 o 
  -2  -5   3      807.12      824.34     27.52 o 
  -1  -5   3      474.68      467.07     16.72 o 
   0  -5   3       47.37       56.83      9.34 o 
   1  -5   3      100.55      108.69     10.13 o 
   2  -5   3      806.10      841.96     23.74 o 
   3  -5   3        7.45        8.28      4.24 o 
   4  -5   3      233.75      225.76     11.46 o 
   5  -5   3      449.58      469.72     29.41 o 
   6  -5   3       55.71       78.09     16.89 o 
  -6  -4   3      303.28      322.12     17.40 o 
  -5  -4   3      130.52      139.93     12.62 o 
  -4  -4   3        0.16        1.93      4.63 o 
  -3  -4   3     1158.11     1098.32     22.46 o 
  -2  -4   3      297.90      277.51      9.24 o 
  -1  -4   3      115.93      118.46     11.52 o 
   0  -4   3      593.84      590.38     17.18 o 
   1  -4   3     1104.47     1082.10     20.11 o 
   2  -4   3      650.40      685.77     14.65 o 
   3  -4   3      180.36      195.95     13.91 o 
   4  -4   3       17.47       17.00      4.52 o 
   5  -4   3      107.73      130.34     16.89 o 
   6  -4   3        2.74        2.78      8.94 o 
   7  -4   3      135.51      157.17     22.85 o 
  -6  -3   3       90.85      105.71     17.29 o 
  -5  -3   3      134.02      122.52      8.69 o 
  -4  -3   3       33.76       40.00      5.38 o 
  -3  -3   3      329.14      331.11     13.32 o 
  -2  -3   3     2384.88     2285.76     43.49 o 
  -1  -3   3       74.92       74.35      8.61 o 
   0  -3   3      389.24      387.98     12.40 o 
   1  -3   3     1763.72     1703.53     27.17 o 
   2  -3   3       83.02       91.20      4.65 o 
   3  -3   3      534.12      505.90     12.22 o 
   4  -3   3      236.36      216.28     21.46 o 
   5  -3   3       19.14       20.27      5.66 o 
   6  -3   3      406.33      405.34     27.62 o 
   7  -3   3        3.66       -1.99      8.94 o 
  -7  -2   3       33.21       35.57     14.50 o 
  -6  -2   3        5.51        8.25      4.95 o 
  -5  -2   3      162.61      157.62      9.22 o 
  -4  -2   3      205.42      184.62      8.47 o 
  -3  -2   3       63.10       69.91      9.24 o 
  -2  -2   3     1171.26     1084.65     19.96 o 
  -1  -2   3        2.85        6.10      2.01 o 
   0  -2   3      255.45      233.43     12.72 o 
   1  -2   3     1217.58     1188.50     20.73 o 
   2  -2   3      166.61      146.66      5.16 o 
   3  -2   3     3382.43     3473.99     54.60 o 
   4  -2   3      624.87      611.59     22.65 o 
   5  -2   3      361.98      344.43     13.42 o 
   6  -2   3      435.62      452.43     28.21 o 
   7  -2   3      405.21      404.74     28.81 o 
   8  -2   3        0.01       -9.74      9.74 o 
  -7  -1   3       66.52       88.98     11.48 o 
  -6  -1   3      953.84      919.04     57.42 o 
  -5  -1   3      127.17      129.22      8.53 o 
  -4  -1   3      210.92      221.87      9.20 o 
  -3  -1   3     2243.99     2182.15     43.54 o 
  -2  -1   3      168.24      204.50      7.03 o 
  -1  -1   3     3775.76     3598.58     49.94 o 
   0  -1   3       44.43       46.19      2.96 o 
   1  -1   3      217.55      231.38      5.88 o 
   2  -1   3     3425.29     3548.29     48.14 o 
   3  -1   3      621.28      685.84     12.78 o 
   4  -1   3      455.19      478.16     10.92 o 
   5  -1   3      395.18      425.87     14.61 o 
   6  -1   3        1.35       -0.40      6.76 o 
   7  -1   3      502.98      537.47     32.19 o 
   8  -1   3        3.16       -3.18      8.94 o 
  -7   0   3        0.65       -0.60      6.32 o 
  -6   0   3      318.52      345.40     23.84 o 
  -5   0   3      139.38      152.97      8.65 o 
  -4   0   3       74.03       87.46      6.37 o 
  -3   0   3     1264.06     1238.68     22.75 o 
  -2   0   3     1554.21     1512.19     24.80 o 
  -1   0   3     1563.21     1568.22     24.17 o 
   0   0   3      170.41      152.65      4.51 o 
   1   0   3     2715.43     2769.37     47.26 o 
   2   0   3     1568.74     1591.40     29.75 o 
   3   0   3     3146.53     3246.51     44.85 o 
   4   0   3      690.14      663.74     16.04 o 
   5   0   3       20.37       24.51      3.46 o 
   6   0   3      356.07      368.98     23.05 o 
   7   0   3       36.15       42.72     11.92 o 
   8   0   3      116.66      110.47     17.68 o 
  -7   1   3       20.01       26.18      8.34 o 
  -6   1   3       27.16       32.30      7.91 o 
  -5   1   3      387.84      397.22     18.98 o 
  -4   1   3      202.60      200.93     10.15 o 
  -3   1   3      337.43      327.31      9.68 o 
  -2   1   3     3571.44     3449.58     48.90 o 
  -1   1   3      463.14      484.92     10.04 o 
   0   1   3     7194.07     6503.30    263.20 o 
   1   1   3       35.78       36.21      3.02 o 
   2   1   3      957.84     1082.13     34.08 o 
   3   1   3     1659.03     1532.50     23.20 o 
   4   1   3      429.35      425.75     10.10 o 
   5   1   3       39.29       41.36      4.13 o 
   6   1   3      354.08      356.16     14.40 o 
   7   1   3       34.25       36.36     10.93 o 
   8   1   3      156.23       75.50     14.50 o 
  -7   2   3       30.73       26.67      8.45 o 
  -6   2   3       49.07       55.37      9.20 o 
  -5   2   3      229.75      225.65     15.20 o 
  -4   2   3      213.45      228.26     16.19 o 
  -3   2   3       73.02       71.94      4.79 o 
  -2   2   3     1307.74     1326.12     22.10 o 
  -1   2   3     2625.28     2587.82     51.65 o 
   0   2   3     3607.18     3556.17     47.44 o 
   1   2   3      153.15      139.15      5.59 o 
   2   2   3      593.05      621.94     10.84 o 
   3   2   3     1581.20     1628.92     24.74 o 
   4   2   3     2800.11     2747.37     40.24 o 
   5   2   3       10.04        9.92      2.96 o 
   6   2   3      237.41      228.45      9.09 o 
   7   2   3      826.28      826.37     36.56 o 
   8   2   3        1.60       -1.59      7.55 o 
  -7   3   3       31.57       32.37      9.27 o 
  -6   3   3     1010.23     1052.10     32.01 o 
  -5   3   3      606.16      616.44     21.96 o 
  -4   3   3      804.39      793.40     25.33 o 
  -3   3   3      670.23      672.78     19.82 o 
  -2   3   3     1177.54     1230.73     20.79 o 
  -1   3   3      267.14      234.53      6.48 o 
   0   3   3      111.80      107.63      3.90 o 
   1   3   3        4.99        3.28      1.25 o 
   2   3   3      153.29      160.41      5.87 o 
   3   3   3     1055.67     1148.89     26.52 o 
   4   3   3      865.32      850.22     16.30 o 
   5   3   3      278.78      283.71      9.20 o 
   6   3   3        0.01       -0.13      2.89 o 
   7   3   3      272.50      290.49     20.07 o 
  -6   4   3      109.97      100.64     11.64 o 
  -5   4   3       84.22       86.34     10.33 o 
  -4   4   3      492.27      497.86     31.00 o 
  -3   4   3     1058.67     1067.37     42.42 o 
  -2   4   3     1068.70     1091.70     19.11 o 
  -1   4   3     1115.93     1091.50     18.46 o 
   0   4   3     4150.35     3955.87     53.70 o 
   1   4   3       41.42       42.04      6.58 o 
   2   4   3      139.53      146.56      5.40 o 
   3   4   3     2432.21     2367.26     34.74 o 
   4   4   3       63.10       76.64      9.10 o 
   5   4   3      354.74      363.38     13.65 o 
   6   4   3      154.29      159.70     10.01 o 
   7   4   3       36.37       36.16     10.33 o 
   8   4   3      286.09      299.23     22.25 o 
  -6   5   3        2.60       -0.86      6.32 o 
  -5   5   3       87.99       91.41     10.61 o 
  -4   5   3        0.45       -2.34      4.49 o 
  -3   5   3     1014.54     1010.00     26.89 o 
  -2   5   3      443.70      445.88     26.72 o 
  -1   5   3      142.97      148.16      5.68 o 
   0   5   3     4600.66     4195.44    118.35 o 
   1   5   3      848.57      828.58     28.21 o 
   2   5   3        0.36        3.17      4.67 o 
   3   5   3     1124.57     1093.12     25.27 o 
   4   5   3     1130.85     1122.10     34.87 o 
   5   5   3      164.62      164.19      9.83 o 
   6   5   3      123.60      125.26     10.10 o 
   7   5   3       39.80       52.65     12.52 o 
  -6   6   3       37.32       33.47     13.51 o 
  -5   6   3       10.05        6.90      7.45 o 
  -4   6   3      323.07      286.80     15.02 o 
  -3   6   3       18.33       17.07      5.73 o 
  -2   6   3      141.33      142.53      9.18 o 
  -1   6   3      922.99      909.32     22.83 o 
   0   6   3      310.72      339.51     11.34 o 
   1   6   3      376.17      390.24     17.49 o 
   2   6   3        1.37       -0.96      2.77 o 
   3   6   3       10.32       11.44      4.27 o 
   4   6   3     1675.07     1644.51     37.45 o 
   5   6   3       39.58       47.87      7.27 o 
   6   6   3      265.52      264.04     14.02 o 
   7   6   3      173.40      153.39     18.28 o 
  -5   7   3       84.77       82.67     13.71 o 
  -4   7   3      376.27      368.74     39.54 o 
  -3   7   3      500.39      472.68     18.55 o 
  -2   7   3      161.99      156.28      9.90 o 
  -1   7   3        7.68       16.29      6.76 o 
   0   7   3      349.66      367.52     13.61 o 
   1   7   3      104.47       97.34     10.53 o 
   2   7   3        3.50        8.35      5.76 o 
   3   7   3       52.59       71.60      7.65 o 
   4   7   3      335.83      300.87     13.98 o 
   5   7   3      330.62      313.44     15.10 o 
   6   7   3       82.74       80.91     11.03 o 
   7   7   3       51.11       40.93     12.92 o 
  -4   8   3      117.09      121.60     16.49 o 
  -3   8   3      478.68      508.66     27.62 o 
  -2   8   3       77.65       84.05     12.52 o 
  -1   8   3      184.69      187.17     15.70 o 
   0   8   3     2589.82     2561.38     73.72 o 
   1   8   3       55.62       41.68      6.32 o 
   2   8   3      218.23      214.19     15.70 o 
   3   8   3      248.48      251.85     13.27 o 
   4   8   3      374.66      358.54     16.23 o 
   5   8   3      255.64      253.01     14.47 o 
   6   8   3       36.21       34.19      8.64 o 
  -3   9   3      232.61      221.35     20.07 o 
  -2   9   3       30.71       25.04      9.93 o 
  -1   9   3      160.84      178.83     17.68 o 
   0   9   3      546.03      547.01     28.41 o 
   1   9   3      405.95      410.49     16.35 o 
   2   9   3      215.15      205.25     16.89 o 
   3   9   3      392.56      371.16     23.05 o 
   4   9   3      521.67      529.07     21.14 o 
   5   9   3       40.31       30.09      8.42 o 
  -2  10   3       39.02       52.26     13.31 o 
  -1  10   3       36.16       25.04     10.73 o 
   0  10   3       25.76       18.88      9.74 o 
   1  10   3      187.48      181.61     19.27 o 
   2  10   3        9.07        8.15      7.95 o 
   3  10   3       59.85       62.19     12.72 o 
  -1  -8   4      174.10      154.07     37.85 o 
   2  -8   4        0.85       -3.38      7.95 o 
  -3  -7   4      371.71      419.05     20.65 o 
  -2  -7   4        4.50        4.21      6.30 o 
  -1  -7   4       14.84       13.01      6.88 o 
   0  -7   4      518.64      568.23     26.43 o 
   2  -7   4       32.57       39.74     10.73 o 
   4  -7   4        5.45        8.74      9.74 o 
  -4  -6   4        4.28        1.87      6.56 o 
  -3  -6   4      465.73      470.03     29.11 o 
  -2  -6   4      101.29      124.12     17.68 o 
  -1  -6   4      175.99      177.79     12.35 o 
   0  -6   4     1122.22     1177.28     31.05 o 
   2  -6   4      193.51      192.81     11.01 o 
   3  -6   4      277.91      288.68     13.59 o 
   4  -6   4      328.90      363.02     24.84 o 
   5  -6   4      149.04      124.98     18.68 o 
  -5  -5   4        2.77       -1.74      6.22 o 
  -4  -5   4      376.24      377.27     18.48 o 
  -3  -5   4        0.24       -1.56      4.47 o 
  -2  -5   4       20.22       22.80      7.65 o 
  -1  -5   4       74.65       64.38     10.53 o 
   0  -5   4       54.63       60.35      6.36 o 
   1  -5   4      449.32      460.35     18.79 o 
   2  -5   4      177.54      167.76      9.69 o 
   3  -5   4      445.55      425.24     15.42 o 
   4  -5   4      660.49      637.02     31.99 o 
   5  -5   4       11.49       21.66     10.53 o 
   6  -5   4      274.67      270.23     25.23 o 
  -5  -4   4        2.07       -0.11      5.68 o 
  -4  -4   4      270.58      261.64     14.60 o 
  -3  -4   4      500.23      532.54     19.74 o 
  -2  -4   4      110.05      101.14     16.59 o 
  -1  -4   4      789.98      819.35     17.84 o 
   0  -4   4      995.43      987.16     19.82 o 
   1  -4   4      275.77      270.35     14.39 o 
   2  -4   4       49.23       49.91      5.96 o 
   3  -4   4       23.89       14.68      4.20 o 
   4  -4   4        5.91       -0.40      5.56 o 
   5  -4   4      162.48      137.50     17.29 o 
   6  -4   4      227.51      259.10     23.25 o 
   7  -4   4       51.86       34.37     14.50 o 
  -6  -3   4       55.40       48.53      9.30 o 
  -5  -3   4       18.15       22.12      6.87 o 
  -4  -3   4      178.56      201.29     11.62 o 
  -3  -3   4     1712.77     1709.66     37.58 o 
  -2  -3   4       26.91       31.12      4.30 o 
  -1  -3   4      898.76      842.58     19.70 o 
   0  -3   4     1634.49     1579.67     30.22 o 
   1  -3   4      260.41      259.14      8.32 o 
   2  -3   4     1224.60     1241.69     39.34 o 
   3  -3   4      167.50      172.41      6.73 o 
   4  -3   4      125.64      142.86     14.90 o 
   5  -3   4      399.09      345.73     23.45 o 
   6  -3   4       25.91       29.01     11.33 o 
   7  -3   4       75.05       46.10     14.31 o 
  -6  -2   4       73.13       72.72      8.27 o 
  -5  -2   4      105.14       96.09      8.27 o 
  -4  -2   4      193.67      179.89      9.20 o 
  -3  -2   4      574.56      603.77     18.58 o 
  -2  -2   4      450.32      479.82     12.42 o 
  -1  -2   4      942.41      955.30     18.27 o 
   0  -2   4     1376.47     1317.27     22.42 o 
   1  -2   4      877.15      855.45     16.10 o 
   2  -2   4     1832.32     1849.02     54.54 o 
   3  -2   4      995.32      994.19     18.00 o 
   4  -2   4      428.24      444.94     19.07 o 
   5  -2   4       95.34       77.49     12.52 o 
   6  -2   4      956.68      968.44     43.12 o 
   7  -2   4        6.18        1.99      9.14 o 
   8  -2   4        5.25       -7.95      9.93 o 
  -6  -1   4       12.71       10.30      7.30 o 
  -5  -1   4      154.94      156.08     13.18 o 
  -4  -1   4      366.35      361.95     12.24 o 
  -3  -1   4      325.75      329.93     10.81 o 
  -2  -1   4     1074.65     1042.81     20.02 o 
  -1  -1   4      263.54      293.12     11.42 o 
   0  -1   4        1.41        2.85      1.70 o 
   1  -1   4      114.98      109.54      4.44 o 
   2  -1   4       64.46       75.67      8.05 o 
   3  -1   4     4829.26     4905.52     75.20 o 
   4  -1   4      657.30      632.84     28.02 o 
   5  -1   4       35.09       29.80      8.54 o 
   6  -1   4     1172.40     1119.25     45.50 o 
   7  -1   4      195.62      171.28     20.27 o 
   8  -1   4        1.87       -2.98      9.54 o 
  -6   0   4      134.88      147.69     13.35 o 
  -5   0   4       63.32       77.02      7.28 o 
  -4   0   4      104.61      112.20      9.97 o 
  -3   0   4     1183.67     1135.21     22.32 o 
  -2   0   4      377.72      371.54     10.28 o 
  -1   0   4     3764.52     3602.95     60.32 o 
   0   0   4      655.21      686.81     12.84 o 
   1   0   4       87.81       88.65      3.54 o 
   2   0   4     1720.79     1751.50     46.20 o 
   3   0   4       66.66       72.99      3.43 o 
   4   0   4      413.81      444.53     10.33 o 
   5   0   4      110.95      117.28     16.09 o 
   6   0   4       19.16       31.79      9.93 o 
   7   0   4      269.78      230.09     20.47 o 
   8   0   4       40.71       41.53     13.31 o 
  -7   1   4        0.65        1.55      7.21 o 
  -6   1   4      247.52      267.31     15.80 o 
  -5   1   4      114.33      117.15     34.47 o 
  -4   1   4      332.90      349.04     25.13 o 
  -3   1   4      696.04      696.76     25.56 o 
  -2   1   4      237.13      228.81      7.86 o 
  -1   1   4     6836.08     6221.37    175.85 o 
   0   1   4     1669.36     1577.09     24.16 o 
   1   1   4      195.35      208.12      6.06 o 
   2   1   4     1431.30     1423.25     28.03 o 
   3   1   4     2175.52     2178.42     40.79 o 
   4   1   4        0.64        0.57      1.54 o 
   5   1   4      353.49      354.91     25.13 o 
   6   1   4      295.24      286.53     37.16 o 
   7   1   4      128.07       91.00     14.31 o 
   8   1   4        1.91       -0.60      8.35 o 
  -6   2   4       24.56       26.59      8.15 o 
  -5   2   4      582.96      623.55     22.76 o 
  -4   2   4       97.20       82.56     12.82 o 
  -3   2   4       97.20       94.38      6.70 o 
  -2   2   4     1062.69     1083.08     19.99 o 
  -1   2   4      569.40      566.93     12.70 o 
   0   2   4      935.33      919.44     15.68 o 
   1   2   4        8.09        6.82      1.48 o 
   2   2   4     1449.38     1451.57     22.64 o 
   3   2   4     3416.03     3405.05     46.98 o 
   4   2   4       15.23       10.95      2.40 o 
   5   2   4      236.39      220.71     10.47 o 
   6   2   4     1563.82     1526.32     35.60 o 
   7   2   4        0.31       -2.38      6.95 o 
  -6   3   4        1.26        1.64      7.35 o 
  -5   3   4      833.49      898.31     28.36 o 
  -4   3   4      154.72      124.37     10.55 o 
  -3   3   4       55.95       57.77      7.19 o 
  -2   3   4      868.47      806.83     16.10 o 
  -1   3   4     2433.62     2511.23     36.81 o 
   0   3   4      299.28      305.27      7.51 o 
   1   3   4      323.82      330.14      8.50 o 
   2   3   4      108.72      107.69      8.35 o 
   3   3   4     2551.26     2640.38     37.93 o 
   4   3   4      523.84      523.42     11.71 o 
   5   3   4       79.30       82.40      7.53 o 
   6   3   4      696.57      688.07     22.06 o 
   7   3   4      728.07      782.46     34.77 o 
  -6   4   4       62.73       60.08     10.17 o 
  -5   4   4        1.87       -3.79      5.19 o 
  -4   4   4      174.99      158.79     39.24 o 
  -3   4   4      333.36      330.49     14.17 o 
  -2   4   4      210.18      215.08      7.41 o 
  -1   4   4     2725.66     2454.24     44.60 o 
   0   4   4      169.01      200.41      6.27 o 
   1   4   4      266.58      272.76      6.88 o 
   2   4   4     1736.70     1746.61     32.32 o 
   3   4   4      357.38      403.07      9.46 o 
   4   4   4       88.03       77.21      4.89 o 
   5   4   4        5.43        3.12      3.58 o 
   6   4   4      129.60      138.49     15.70 o 
   7   4   4      211.99      217.97     18.88 o 
   8   4   4       58.61       65.77     13.71 o 
  -6   5   4       70.29       79.24     11.51 o 
  -5   5   4        4.50       -0.97      5.78 o 
  -4   5   4      426.79      382.77     17.02 o 
  -3   5   4       59.33       65.35     23.45 o 
  -2   5   4       35.26       33.32      5.71 o 
  -1   5   4     2436.97     2410.46     41.42 o 
   0   5   4     1580.09     1542.04     24.91 o 
   1   5   4      264.67      277.31      7.55 o 
   2   5   4      624.33      616.35     23.84 o 
   3   5   4     1992.99     2035.52     39.94 o 
   4   5   4      220.65      211.37     10.43 o 
   5   5   4      399.19      385.24     14.57 o 
   6   5   4      122.59      159.35     16.89 o 
   7   5   4       14.18        5.56      8.94 o 
   8   5   4       93.51       73.32     14.50 o 
  -5   6   4      277.18      295.47     16.68 o 
  -4   6   4        5.40        5.12      5.66 o 
  -3   6   4       50.08       54.79     16.19 o 
  -2   6   4      477.54      472.83     16.88 o 
  -1   6   4        4.86        0.29      3.29 o 
   0   6   4     1193.27     1211.67     78.68 o 
   1   6   4      103.60      104.37     11.33 o 
   2   6   4      145.60      165.31     12.52 o 
   3   6   4     1381.28     1391.14     31.26 o 
   4   6   4       16.84       15.20      4.78 o 
   5   6   4      866.90      852.82     27.72 o 
   6   6   4      367.86      393.22     24.44 o 
   7   6   4       88.74       82.86     14.70 o 
  -5   7   4      255.15      244.67     15.97 o 
  -4   7   4      258.62      285.06     15.71 o 
  -3   7   4        8.04       10.74      5.46 o 
  -2   7   4       98.40       96.79     23.55 o 
  -1   7   4     1844.12     1844.29     55.83 o 
   0   7   4       23.70       28.43      5.96 o 
   1   7   4      647.34      675.19     18.93 o 
   2   7   4       18.76       22.06      6.95 o 
   3   7   4        3.52       17.29      7.15 o 
   4   7   4      261.51      283.01     13.35 o 
   5   7   4       43.01       48.86      7.72 o 
   6   7   4       95.56       90.01     14.70 o 
   7   7   4      157.57      141.07     18.48 o 
  -4   8   4      246.27      240.02     20.86 o 
  -3   8   4       13.00        7.55      8.15 o 
  -2   8   4       85.31       81.07     12.72 o 
  -1   8   4      448.05      447.46     24.04 o 
   0   8   4        7.73        0.20      5.96 o 
   1   8   4      875.35      863.13     23.24 o 
   2   8   4       88.30       94.78     11.92 o 
   3   8   4       86.30       73.12     11.52 o 
   4   8   4      361.85      357.68     15.95 o 
   5   8   4      147.46      134.36     17.68 o 
   6   8   4        2.78        3.78      8.54 o 
  -3   9   4       61.83       50.87     12.72 o 
  -2   9   4       81.02       84.84     13.91 o 
  -1   9   4      172.03      183.40     16.89 o 
   0   9   4      600.03      637.22     30.60 o 
   1   9   4       76.57       82.06     12.92 o 
   2   9   4      577.42      552.11     19.36 o 
   3   9   4      212.17      222.74     17.88 o 
   4   9   4       40.09       46.89     12.52 o 
   5   9   4      273.12      278.44     19.07 o 
  -2  10   4       69.17       58.02     13.11 o 
  -1  10   4       27.39       32.98     11.13 o 
   0  10   4      177.54      199.69     18.68 o 
   1  10   4       25.66       28.61     10.53 o 
   2  10   4       69.06       77.43      9.48 o 
   3  10   4       56.06       63.98     12.52 o 
   4  10   4       77.16       73.32     14.31 o 
  -2  -7   5       39.95       33.15      9.24 o 
  -1  -7   5      515.07      536.02     22.39 o 
   0  -7   5       16.04       13.81      6.79 o 
  -3  -6   5       55.64       55.14     17.49 o 
  -2  -6   5        8.86        7.05      6.34 o 
  -1  -6   5      141.19      128.55     12.82 o 
   0  -6   5       21.02       29.41      9.74 o 
   2  -6   5      106.77      128.56     14.90 o 
   3  -6   5      160.38      179.82     17.29 o 
   4  -6   5      158.72      191.34     20.47 o 
   5  -6   5      239.81      221.94     21.86 o 
  -4  -5   5        5.20        4.40      6.52 o 
  -3  -5   5      108.76      120.82     11.87 o 
  -2  -5   5       14.06       21.61      6.74 o 
  -1  -5   5        0.74        1.99      6.36 o 
   0  -5   5     1185.68     1196.49     24.67 o 
   1  -5   5        0.16       -1.49      4.07 o 
   2  -5   5      417.39      386.09     15.60 o 
   3  -5   5      154.87      164.72     15.50 o 
   4  -5   5       39.56       54.64     12.72 o 
   5  -5   5      392.98      385.87     27.22 o 
   6  -5   5       55.01       66.17     16.09 o 
  -5  -4   5       74.77       88.02     11.62 o 
  -4  -4   5      232.41      262.28     15.59 o 
  -3  -4   5       78.18       84.53     12.32 o 
  -2  -4   5      222.75      224.67     11.43 o 
  -1  -4   5      249.05      247.22     13.38 o 
   0  -4   5      205.25      212.16      8.82 o 
   1  -4   5      407.07      386.27     11.72 o 
   2  -4   5       66.18       71.35     12.42 o 
   3  -4   5        1.60       -1.39      5.56 o 
   4  -4   5      340.53      360.43     23.25 o 
   5  -4   5       53.74       67.95     13.71 o 
   6  -4   5      154.01      170.68     22.06 o 
  -5  -3   5       12.59       19.93      7.38 o 
  -4  -3   5      452.45      462.88     15.48 o 
  -3  -3   5        2.53        0.01      4.49 o 
  -2  -3   5      578.28      576.96     15.26 o 
  -1  -3   5      481.67      501.26     13.38 o 
   0  -3   5      421.14      436.01     12.08 o 
   1  -3   5     1416.06     1437.11     25.72 o 
   2  -3   5      163.35      164.11      9.34 o 
   3  -3   5        6.97        9.60      4.00 o 
   4  -3   5       16.81       16.89      8.15 o 
   5  -3   5       76.82       72.13     13.31 o 
   6  -3   5      119.59      120.01     17.68 o 
   7  -3   5        3.29        8.35     10.53 o 
  -6  -2   5       34.60       41.24      7.62 o 
  -5  -2   5       50.85       52.27      8.81 o 
  -4  -2   5      273.43      272.69     11.64 o 
  -3  -2   5      512.05      500.09     14.59 o 
  -2  -2   5      359.47      353.48     11.21 o 
  -1  -2   5      431.63      425.37     11.63 o 
   0  -2   5      299.74      279.01      8.84 o 
   1  -2   5      786.79      812.08     16.51 o 
   2  -2   5     1298.77     1297.46     46.20 o 
   3  -2   5        0.67        2.08      3.01 o 
   4  -2   5      404.86      414.57     15.08 o 
   5  -2   5     1682.14     1596.32     56.23 o 
   6  -2   5        0.12       -2.98      7.35 o 
   7  -2   5       80.75       65.37     15.30 o 
  -6  -1   5      153.09      154.04     25.23 o 
  -5  -1   5       69.24       69.62      7.72 o 
  -4  -1   5      345.92      314.43     15.28 o 
  -3  -1   5      165.05      183.13      9.94 o 
  -2  -1   5      221.39      234.96      8.89 o 
  -1  -1   5       33.77       28.10      3.54 o 
   0  -1   5      808.53      807.76     15.99 o 
   1  -1   5      634.58      637.53     15.71 o 
   2  -1   5     2222.48     2128.91     74.01 o 
   3  -1   5      128.43      148.10      8.13 o 
   4  -1   5       52.64       44.21      5.57 o 
   5  -1   5      175.39      189.56     16.29 o 
   6  -1   5      241.97      237.64     20.07 o 
   7  -1   5       26.44       24.64     11.33 o 
   8  -1   5       63.16       95.57     19.07 o 
  -6   0   5       28.30       28.14      8.88 o 
  -5   0   5      265.25      258.02     11.73 o 
  -4   0   5      179.68      179.41      9.46 o 
  -3   0   5        8.46        5.35      4.07 o 
  -2   0   5     1152.31     1201.23     22.90 o 
  -1   0   5      200.39      181.51      6.92 o 
   0   0   5      131.37      144.18      5.64 o 
   1   0   5     1352.96     1323.05     25.65 o 
   2   0   5       70.09       80.18      6.11 o 
   3   0   5       84.91       89.43      6.46 o 
   4   0   5      491.17      469.85     36.86 o 
   5   0   5       42.15       42.25      5.76 o 
   6   0   5      898.96      893.13     38.75 o 
   7   0   5       12.93        4.97      8.94 o 
   8   0   5        5.69        3.18      9.54 o 
  -6   1   5        0.46        2.01      8.54 o 
  -5   1   5      295.71      284.84     15.81 o 
  -4   1   5      216.59      226.75     10.34 o 
  -3   1   5       32.23       42.68      5.19 o 
  -2   1   5     2240.37     2137.64     34.81 o 
  -1   1   5     1146.98     1131.90     26.21 o 
   0   1   5       13.84       12.24      2.36 o 
   1   1   5     2378.64     2419.96     48.27 o 
   2   1   5     2075.18     2141.14     40.60 o 
   3   1   5      543.19      571.66     16.08 o 
   4   1   5       29.99       28.85      4.77 o 
   5   1   5      244.52      233.83     11.10 o 
   6   1   5      203.74      205.40     11.43 o 
   7   1   5      128.25      145.05     18.08 o 
   8   1   5       19.59       14.11     10.73 o 
  -6   2   5      144.71      140.65     14.03 o 
  -5   2   5       60.68       51.67      9.05 o 
  -4   2   5      542.25      551.96     44.51 o 
  -3   2   5      374.27      375.03     11.75 o 
  -2   2   5      277.62      268.82      9.12 o 
  -1   2   5     1554.08     1564.58     26.10 o 
   0   2   5     1421.96     1493.63     24.24 o 
   1   2   5      106.73       92.31      6.34 o 
   2   2   5     5357.11     5246.34    111.57 o 
   3   2   5       34.09       40.12     11.23 o 
   4   2   5      533.02      550.64     26.72 o 
   5   2   5     1165.51     1170.04     47.79 o 
   6   2   5      232.21      223.84     12.08 o 
   7   2   5      667.36      684.31     33.18 o 
   8   2   5       68.39       42.52     12.52 o 
  -6   3   5      154.10      126.90     13.29 o 
  -5   3   5      126.83      128.14     12.92 o 
  -4   3   5      420.73      408.60     17.84 o 
  -3   3   5       53.63       55.41      7.52 o 
  -2   3   5      845.99      796.67     22.83 o 
  -1   3   5      115.88      113.21      5.58 o 
   0   3   5       34.40       42.36      3.52 o 
   1   3   5       17.17       32.17      3.80 o 
   2   3   5     1181.13     1189.42     40.22 o 
   3   3   5      573.73      610.69     16.25 o 
   4   3   5      313.66      331.48     12.16 o 
   5   3   5       24.05       28.32      5.11 o 
   6   3   5      499.54      520.94     27.12 o 
   7   3   5       52.06       64.38     13.11 o 
  -6   4   5       12.69       19.37      8.56 o 
  -5   4   5      482.88      487.06     24.24 o 
  -4   4   5       93.10       98.55     10.45 o 
  -3   4   5       84.53       77.97     12.82 o 
  -2   4   5     1559.40     1495.11     26.38 o 
  -1   4   5      122.52      122.13      5.85 o 
   0   4   5      100.31       89.45      4.78 o 
   1   4   5      597.62      599.90     12.84 o 
   2   4   5      416.99      393.89      9.08 o 
   3   4   5     1110.93     1093.38     24.16 o 
   4   4   5       23.49       25.56      4.33 o 
   5   4   5        1.25        7.75      6.56 o 
   6   4   5      350.70      366.79     22.85 o 
   7   4   5       80.45       95.17     14.90 o 
   8   4   5       91.57       90.01     15.90 o 
  -5   5   5      399.52      388.53     19.11 o 
  -4   5   5       70.86       67.80      9.45 o 
  -3   5   5       10.13       18.32     10.63 o 
  -2   5   5      824.30      786.01     22.52 o 
  -1   5   5     2930.00     2842.71     42.77 o 
   0   5   5      357.14      356.85      9.58 o 
   1   5   5     1890.89     1918.62     29.59 o 
   2   5   5     2531.11     2524.83     37.00 o 
   3   5   5       60.54       52.65      8.54 o 
   4   5   5      903.03      916.01     22.91 o 
   5   5   5       67.09       55.44     10.73 o 
   6   5   5        0.62        0.00      6.76 o 
   7   5   5      297.37      298.04     23.05 o 
   8   5   5        6.50        6.56      9.74 o 
  -5   6   5        9.91       10.88      7.23 o 
  -4   6   5      169.43      153.13     15.40 o 
  -3   6   5       11.72        8.99      5.80 o 
  -2   6   5        3.24        3.81      4.63 o 
  -1   6   5      836.69      870.71     23.29 o 
   0   6   5      398.21      396.56     10.68 o 
   1   6   5      108.31      106.52      6.79 o 
   2   6   5     1159.82     1221.55     27.31 o 
   3   6   5      206.81      222.14     15.70 o 
   4   6   5      665.30      691.38     20.25 o 
   5   6   5      143.70      189.36     18.28 o 
   6   6   5      131.02      129.75     17.09 o 
   7   6   5      283.17      287.51     22.85 o 
  -5   7   5      204.84      225.09     16.16 o 
  -4   7   5        0.31        1.56      6.02 o 
  -3   7   5        6.02       10.33      5.82 o 
  -2   7   5      253.48      270.52     13.59 o 
  -1   7   5       34.93       32.78      8.54 o 
   0   7   5       92.12       91.94      9.84 o 
   1   7   5      421.19      420.56     14.80 o 
   2   7   5      229.20      221.02     12.42 o 
   3   7   5      161.54      205.45     15.90 o 
   4   7   5      276.85      251.18     15.70 o 
   5   7   5      330.56      331.22     22.45 o 
   6   7   5      176.47      197.90     18.88 o 
   7   7   5        2.35        0.60      8.54 o 
  -4   8   5       65.61       61.79     14.50 o 
  -3   8   5      209.68      134.12     16.29 o 
  -2   8   5      406.26      407.32     24.04 o 
  -1   8   5      183.25      176.24     15.50 o 
   0   8   5      160.31      160.94     14.50 o 
   1   8   5      404.21      422.91     15.27 o 
   2   8   5      384.43      371.43     14.82 o 
   3   8   5      234.19      263.07     18.48 o 
   4   8   5      111.87      154.78     17.09 o 
   5   8   5       84.53       66.17     12.92 o 
   6   8   5        1.84        4.37      8.35 o 
  -3   9   5       32.15       38.35     12.12 o 
  -2   9   5      136.18      139.09     17.29 o 
  -1   9   5      538.91      512.63     27.82 o 
   0   9   5       36.31       46.30     11.13 o 
   1   9   5     1100.70     1082.09     41.53 o 
   2   9   5      459.98      475.50     17.91 o 
   3   9   5        1.02       -5.76      6.16 o 
   4   9   5      581.70      636.62     32.19 o 
   5   9   5       88.65       75.50     14.11 o 
  -2  10   5        1.60        5.17      9.14 o 
  -1  10   5       53.97       42.92     11.92 o 
   0  10   5       40.02       66.36     13.51 o 
   1  10   5      151.50      149.22     17.29 o 
   2  10   5       67.33       55.54     13.01 o 
   3  10   5       62.83       61.72     17.19 o 
   4  10   5      232.55      252.14     21.46 o 
  -2  -6   6      120.55      111.83     12.53 o 
  -1  -6   6      377.26      378.17     18.46 o 
   0  -6   6       71.85       83.25     14.31 o 
   3  -6   6        9.14       12.92     10.13 o 
   4  -6   6      211.87      271.22     23.05 o 
  -3  -5   6        1.78        3.00      6.21 o 
  -2  -5   6        6.19        2.19      7.95 o 
  -1  -5   6      163.46      132.93     15.70 o 
   0  -5   6        3.00        1.19      3.96 o 
   1  -5   6      965.86     1013.48     28.61 o 
   2  -5   6      101.10      103.11     10.12 o 
   3  -5   6        7.48       11.92      8.35 o 
   4  -5   6      459.00      444.68     27.62 o 
   5  -5   6      267.46      232.27     22.25 o 
  -4  -4   6       16.70        9.51      7.02 o 
  -3  -4   6       87.65       82.86     14.50 o 
  -2  -4   6        2.99        3.84      4.12 o 
  -1  -4   6        6.89        4.70      3.87 o 
   0  -4   6      305.90      335.14     11.66 o 
   1  -4   6        2.73        0.77      4.27 o 
   2  -4   6       19.78       27.50      6.95 o 
   3  -4   6       46.94       50.07     10.93 o 
   4  -4   6       56.92       71.13     13.11 o 
   5  -4   6      135.98      113.45     17.09 o 
   6  -4   6       21.69       24.24     12.72 o 
  -4  -3   6        0.23        0.04      4.80 o 
  -3  -3   6      793.68      781.51     24.47 o 
  -2  -3   6      304.13      297.56     11.44 o 
  -1  -3   6      197.03      206.87      9.06 o 
   0  -3   6      634.01      639.36     15.98 o 
   1  -3   6      521.11      503.63     16.54 o 
   2  -3   6       14.33       24.85      5.68 o 
   3  -3   6       11.94       14.86      5.13 o 
   4  -3   6      132.12      103.12     14.31 o 
   5  -3   6      156.65      134.12     17.29 o 
   6  -3   6       17.68       18.28     10.93 o 
   7  -3   6        1.35       -1.39      9.34 o 
  -5  -2   6       45.52       47.33      7.70 o 
  -4  -2   6      174.98      174.15     45.30 o 
  -3  -2   6       22.69       30.80      7.63 o 
  -2  -2   6      279.68      278.48     10.60 o 
  -1  -2   6      353.73      368.14     11.50 o 
   0  -2   6       35.67       44.26      4.77 o 
   1  -2   6     2289.44     2231.73     43.64 o 
   2  -2   6      218.80      224.00     11.10 o 
   3  -2   6       44.39       42.52      6.19 o 
   4  -2   6      833.98      828.66     24.03 o 
   5  -2   6       17.62       17.88      8.94 o 
   6  -2   6       39.32       37.35     11.92 o 
   7  -2   6       10.13       24.44     12.32 o 
  -5  -1   6       19.18       20.63      6.48 o 
  -4  -1   6      214.07      196.25     13.97 o 
  -3  -1   6      168.93      173.66     16.49 o 
  -2  -1   6       40.67       40.30      5.07 o 
  -1  -1   6       22.85       21.50      3.82 o 
   0  -1   6       85.56       88.47      5.57 o 
   1  -1   6     1996.34     2039.45     32.49 o 
   2  -1   6      224.23      217.79     10.40 o 
   3  -1   6      228.83      205.98     10.39 o 
   4  -1   6      703.91      698.21     21.10 o 
   5  -1   6     1782.20     1719.11     58.81 o 
   6  -1   6       25.49       47.49     12.32 o 
   7  -1   6      164.11      122.99     18.48 o 
  -5   0   6       53.30       59.71     12.02 o 
  -4   0   6       42.33       44.34      6.54 o 
  -3   0   6      353.77      339.80     19.76 o 
  -2   0   6        6.43        5.24      3.43 o 
  -1   0   6       11.95       19.28      4.59 o 
   0   0   6      674.83      671.02     14.55 o 
   1   0   6       68.64       77.40      4.94 o 
   2   0   6      720.84      727.92     20.66 o 
   3   0   6        2.48        7.21      3.44 o 
   4   0   6        0.17        1.50      3.44 o 
   5   0   6      434.93      462.84     16.94 o 
   6   0   6       93.11       82.46     14.31 o 
   7   0   6      189.68      155.58     19.47 o 
   8   0   6       40.19       32.39     13.11 o 
  -6   1   6       51.73       52.62     10.81 o 
  -5   1   6      113.14      125.52     13.06 o 
  -4   1   6       12.27       13.64      4.95 o 
  -3   1   6     1675.97     1666.87     31.40 o 
  -2   1   6      761.82      759.79     17.65 o 
  -1   1   6        3.70        1.50      2.38 o 
   0   1   6      569.49      556.99     12.78 o 
   1   1   6     4814.00     4670.94     64.09 o 
   2   1   6      138.20      136.36      7.72 o 
   3   1   6      194.55      186.04      9.27 o 
   4   1   6      104.89       69.59     11.72 o 
   5   1   6       16.55       18.12      5.56 o 
   6   1   6      277.07      277.54     13.67 o 
   7   1   6       21.19       25.63     10.53 o 
   8   1   6       16.26        4.37      9.74 o 
  -6   2   6        3.31        6.59      7.69 o 
  -5   2   6       40.13       59.19     10.19 o 
  -4   2   6       88.68      107.45     11.24 o 
  -3   2   6       49.44       45.53      6.47 o 
  -2   2   6      314.44      312.80     10.62 o 
  -1   2   6       17.79       27.09      5.79 o 
   0   2   6        2.62        3.04      2.26 o 
   1   2   6     2570.17     2480.35     38.74 o 
   2   2   6      110.12      115.84      9.93 o 
   3   2   6     1434.96     1463.47     31.75 o 
   4   2   6      516.41      529.99     16.79 o 
   5   2   6      292.13      291.30     13.00 o 
   6   2   6      421.96      406.95     16.79 o 
   7   2   6       90.09      101.14     15.50 o 
   8   2   6        6.37       -0.20      8.74 o 
  -5   3   6        1.31        6.08      6.63 o 
  -4   3   6      157.41      124.84     11.93 o 
  -3   3   6     1003.47     1023.21     44.91 o 
  -2   3   6      329.78      350.63     16.56 o 
  -1   3   6      234.37      237.30      8.54 o 
   0   3   6        4.11        9.50      2.75 o 
   1   3   6       30.62       39.66      3.58 o 
   2   3   6     1141.23     1147.84     19.45 o 
   3   3   6      377.17      370.29     12.83 o 
   4   3   6      661.76      672.60     19.13 o 
   5   3   6      856.56      858.97     36.26 o 
   6   3   6        4.85        4.44      5.27 o 
   7   3   6      570.00      566.39     21.26 o 
  -5   4   6       40.07       50.41     14.41 o 
  -4   4   6      126.31      126.17     12.19 o 
  -3   4   6      233.29      250.94     13.91 o 
  -2   4   6       73.90       84.59      8.40 o 
  -1   4   6      393.96      403.04     11.35 o 
   0   4   6      524.69      539.00     12.58 o 
   1   4   6      222.16      211.69      7.05 o 
   2   4   6     1789.34     1834.52     28.54 o 
   3   4   6      306.74      360.63     18.88 o 
   4   4   6       69.60       91.20      7.49 o 
   5   4   6       79.09       72.72      7.38 o 
   6   4   6       21.73       14.70      8.54 o 
   7   4   6      280.97      255.12     21.06 o 
   8   4   6        9.25        7.75      9.93 o 
  -5   5   6      111.50      105.21     17.09 o 
  -4   5   6       10.99       12.42      7.01 o 
  -3   5   6      235.05      233.23     13.43 o 
  -2   5   6      854.86      830.51     24.22 o 
  -1   5   6      154.30      168.40      9.62 o 
   0   5   6      953.47      978.31     18.89 o 
   1   5   6     1448.90     1455.37     24.42 o 
   2   5   6       23.15       22.38      3.14 o 
   3   5   6     1272.96     1195.95     40.34 o 
   4   5   6       37.97       41.13      9.34 o 
   5   5   6       19.66       20.27      8.35 o 
   6   5   6      258.00      263.67     20.86 o 
   7   5   6        0.15       -7.35      6.95 o 
  -5   6   6       66.66       90.05     12.21 o 
  -4   6   6       39.45       41.23      8.91 o 
  -3   6   6        1.55        4.11      5.60 o 
  -2   6   6      185.87      186.45     11.40 o 
  -1   6   6       68.19       63.35      7.30 o 
   0   6   6      136.91      135.22      7.23 o 
   1   6   6      568.21      563.39     16.36 o 
   2   6   6      134.19      132.18     12.62 o 
   3   6   6     1457.37     1510.99     32.61 o 
   4   6   6      369.76      402.95     22.85 o 
   5   6   6       64.28       62.19     11.92 o 
   6   6   6      202.18      202.67     18.88 o 
   7   6   6      462.94      515.81     31.20 o 
  -4   7   6      140.99      124.08     13.01 o 
  -3   7   6      224.38      216.93     19.27 o 
  -2   7   6        7.87        4.72      5.32 o 
  -1   7   6      360.36      326.65     19.87 o 
   0   7   6        5.32        6.76      3.87 o 
   1   7   6      115.70      112.41     25.93 o 
   2   7   6      276.11      304.75     12.43 o 
   3   7   6        9.71       11.16      4.53 o 
   4   7   6      421.34      425.41     24.24 o 
   5   7   6        2.32        3.38      7.15 o 
   6   7   6        1.99       -6.16      6.36 o 
   7   7   6      304.71      305.99     24.64 o 
  -3   8   6      178.20      198.30     18.88 o 
  -2   8   6       99.91       83.45     13.71 o 
  -1   8   6      168.33      164.92     15.70 o 
   0   8   6      244.06      244.59     17.49 o 
   1   8   6       20.83       24.37      5.47 o 
   2   8   6      485.21      514.68     31.49 o 
   3   8   6      638.05      663.75     21.02 o 
   4   8   6      243.49      246.98     19.47 o 
   5   8   6       32.99       30.00     10.53 o 
   6   8   6       70.73       67.76     14.11 o 
  -2   9   6      146.17      173.06     19.07 o 
  -1   9   6       25.11       28.61     10.13 o 
   0   9   6      811.55      793.99     34.77 o 
   1   9   6       73.78      114.25     14.90 o 
   2   9   6        6.59        0.42      4.77 o 
   3   9   6      555.20      578.99     20.51 o 
   4   9   6      160.77      198.50     19.87 o 
   5   9   6       81.45       82.26     15.50 o 
  -1  10   6       86.39       91.40     15.30 o 
   0  10   6       77.45       55.04     12.32 o 
   1  10   6       98.03      113.26     16.09 o 
   2  10   6       30.09       29.78      7.33 o 
   3  10   6       95.19      100.54     10.53 o 
   4  10   6      289.59      311.36     23.25 o 
   1  -6   7        1.60       13.71      9.93 o 
  -2  -5   7       39.90       69.54     14.11 o 
  -1  -5   7       15.20       18.69      7.10 o 
   0  -5   7      206.62      193.11     28.91 o 
   1  -5   7       64.65       86.13     17.98 o 
   2  -5   7       67.37       64.58     13.31 o 
   3  -5   7      167.36      150.01     18.28 o 
   4  -5   7      202.67      208.63     20.66 o 
  -3  -4   7        0.21        0.20      7.95 o 
  -2  -4   7        9.05       16.34      5.50 o 
  -1  -4   7      141.05      132.90     17.84 o 
   0  -4   7        0.02       -3.79      4.55 o 
   1  -4   7      124.32      130.23     12.42 o 
   2  -4   7       77.47       70.14     12.92 o 
   3  -4   7        9.45        9.34      8.15 o 
   4  -4   7      322.90      299.83     22.85 o 
   5  -4   7        3.57        6.16      8.74 o 
  -4  -3   7      166.12      126.15     14.21 o 
  -3  -3   7       87.65       98.24     11.16 o 
  -2  -3   7       17.53       18.00      6.12 o 
  -1  -3   7      184.73      195.11      9.75 o 
   0  -3   7      447.38      475.54     14.26 o 
   1  -3   7       11.19       10.35      5.29 o 
   2  -3   7       10.14        6.09      4.85 o 
   3  -3   7      281.11      297.96     14.61 o 
   4  -3   7       83.67      111.67     15.50 o 
   5  -3   7       21.82       27.02     10.93 o 
   6  -3   7       75.35       66.76     15.30 o 
  -4  -2   7       32.50       27.37      8.22 o 
  -3  -2   7      547.34      559.61     17.43 o 
  -2  -2   7      206.99      184.50     19.97 o 
  -1  -2   7        2.08        3.04      3.36 o 
   0  -2   7     1117.13     1108.01     22.84 o 
   1  -2   7       34.34       43.38     10.83 o 
   2  -2   7      233.43      239.12     12.43 o 
   3  -2   7      529.38      556.37     19.60 o 
   4  -2   7       75.42       85.36      9.00 o 
   5  -2   7      450.35      428.78     26.82 o 
   6  -2   7      127.26      119.81     18.28 o 
   7  -2   7      103.35       98.75     18.28 o 
  -4  -1   7      114.82      108.30     13.67 o 
  -3  -1   7      153.20      165.33     12.13 o 
  -2  -1   7        5.85        5.11      3.93 o 
  -1  -1   7        8.93        9.39      3.65 o 
   0  -1   7      305.64      293.53      9.92 o 
   1  -1   7      511.32      520.45     17.60 o 
   2  -1   7       40.92       31.20      7.95 o 
   3  -1   7      109.39      107.52      9.10 o 
   4  -1   7      937.65      972.69     27.24 o 
   5  -1   7       91.42       76.10     13.31 o 
   6  -1   7      170.60      108.69     16.29 o 
   7  -1   7        3.94        1.99      9.54 o 
  -5   0   7        9.40        9.10      7.66 o 
  -4   0   7      299.61      301.46     13.45 o 
  -3   0   7       34.35       43.87      6.45 o 
  -2   0   7       97.08      108.47      7.74 o 
  -1   0   7       53.61       66.35      6.23 o 
   0   0   7      183.82      184.55      7.68 o 
   1   0   7      597.72      610.62     21.66 o 
   2   0   7       85.96       74.71     10.33 o 
   3   0   7       37.66       42.67      6.24 o 
   4   0   7      348.22      367.23     22.15 o 
   5   0   7       41.35       45.48      7.06 o 
   6   0   7       80.71       86.03     14.50 o 
   7   0   7       13.06       17.29     10.73 o 
  -5   1   7       39.69       47.17     10.39 o 
  -4   1   7      232.52      238.87     11.85 o 
  -3   1   7      629.72      620.17     17.71 o 
  -2   1   7      109.37      108.51     12.28 o 
  -1   1   7      135.26      139.95      7.30 o 
   0   1   7     1267.44     1294.19     23.76 o 
   1   1   7        5.27        2.21      3.19 o 
   2   1   7      942.50      912.21     33.98 o 
   3   1   7       96.45       86.63      7.95 o 
   4   1   7        0.67        0.04      3.36 o 
   5   1   7      475.47      489.52     18.12 o 
   6   1   7       70.14       73.12     21.46 o 
   7   1   7       85.07       65.57     13.91 o 
   8   1   7       53.27       65.17     15.70 o 
  -5   2   7        3.79       12.00      7.95 o 
  -4   2   7        0.85       -4.59      5.99 o 
  -3   2   7     1135.85     1125.24     25.02 o 
  -2   2   7      704.84      726.80     18.41 o 
  -1   2   7      317.92      299.27     10.36 o 
   0   2   7     1260.29     1239.31     23.03 o 
   1   2   7     1002.30     1000.06     24.64 o 
   2   2   7      192.98      192.75      9.55 o 
   3   2   7      517.73      498.11     16.43 o 
   4   2   7      400.26      401.85     15.09 o 
   5   2   7      495.95      515.26     18.48 o 
   6   2   7      338.05      328.31     15.59 o 
   7   2   7        7.92        4.65      7.55 o 
   8   2   7       16.61       12.72     10.73 o 
  -5   3   7       44.50       51.37     10.58 o 
  -4   3   7      129.53      126.12     12.70 o 
  -3   3   7       31.79       41.18     11.82 o 
  -2   3   7       15.46       19.59      4.50 o 
  -1   3   7      375.04      385.64     11.89 o 
   0   3   7       12.85       13.17      3.30 o 
   1   3   7      611.35      572.91     13.23 o 
   2   3   7      209.46      205.36     10.53 o 
   3   3   7     1288.68     1268.87     42.52 o 
   4   3   7      478.35      511.66     17.18 o 
   5   3   7       15.09       13.90      5.46 o 
   6   3   7      670.80      695.78     23.01 o 
   7   3   7        2.33       -2.17      5.46 o 
  -5   4   7       23.56       26.35      9.22 o 
  -4   4   7      123.35      113.74     12.35 o 
  -3   4   7      212.78      201.06     13.27 o 
  -2   4   7       96.78       95.37     10.40 o 
  -1   4   7      243.88      262.18      9.73 o 
   0   4   7       25.70       24.97      4.06 o 
   1   4   7      322.25      319.78      9.61 o 
   2   4   7       75.89       78.72     14.11 o 
   3   4   7      318.85      327.25     12.50 o 
   4   4   7       79.90       77.98      7.29 o 
   5   4   7      167.09      170.68     10.15 o 
   6   4   7      317.12      324.87     22.85 o 
   7   4   7       80.43       79.68     15.10 o 
   8   4   7        2.41       -6.16      8.15 o 
  -4   5   7      148.11      161.00     15.70 o 
  -3   5   7      707.29      708.47     24.85 o 
  -2   5   7       51.56       50.79      9.84 o 
  -1   5   7      711.23      715.48     17.02 o 
   0   5   7      654.65      669.74     15.64 o 
   1   5   7      186.41      184.88      7.70 o 
   2   5   7     1844.38     1880.06     53.55 o 
   3   5   7      288.44      286.52     17.88 o 
   4   5   7        1.01        2.98      5.36 o 
   5   5   7      294.82      281.15     20.27 o 
   6   5   7       85.42       72.32     13.71 o 
   7   5   7      205.85      226.51     20.86 o 
  -4   6   7        1.55        4.60      6.93 o 
  -3   6   7      240.13      220.29     14.26 o 
  -2   6   7      205.13      196.49     15.30 o 
  -1   6   7      394.92      407.67     29.41 o 
   0   6   7      384.82      361.54     11.15 o 
   1   6   7      656.85      629.57     18.16 o 
   2   6   7       65.58       81.07     10.73 o 
   3   6   7      518.20      533.30     25.63 o 
   4   6   7       59.29       66.96     11.52 o 
   5   6   7       10.40       16.09      8.54 o 
   6   6   7      343.74      363.61     25.23 o 
   7   6   7       31.45       36.16     12.52 o 
  -4   7   7       41.59       39.05      9.46 o 
  -3   7   7        1.90        1.63      6.16 o 
  -2   7   7      179.32      193.02     13.26 o 
  -1   7   7       93.98       89.21     12.92 o 
   0   7   7       39.26       30.59      5.69 o 
   1   7   7       10.87       15.77      4.69 o 
   2   7   7        7.72        8.36      4.35 o 
   3   7   7     1887.32     1946.42     60.40 o 
   4   7   7      109.36      139.48     15.90 o 
   5   7   7       94.10       94.98     14.70 o 
   6   7   7      398.84      381.69     26.23 o 
   7   7   7      111.16      108.29     17.88 o 
  -3   8   7      117.37      159.55     19.27 o 
  -2   8   7       43.98       64.97     12.72 o 
  -1   8   7      466.96      483.82     26.43 o 
   0   8   7        3.16        4.57      7.15 o 
   1   8   7       38.23       34.81      6.56 o 
   2   8   7      126.45      152.60      9.89 o 
   3   8   7       55.00       42.72     10.33 o 
   4   8   7       79.84       57.62     12.32 o 
   5   8   7        5.42        7.35      8.35 o 
   6   8   7       59.58       69.94     14.70 o 
  -2   9   7        6.38        0.40      8.74 o 
  -1   9   7      520.94      510.65     28.81 o 
   0   9   7      173.31      179.82     16.89 o 
   1   9   7       14.93       12.12      8.15 o 
   2   9   7      249.31      276.16     13.77 o 
   3   9   7      632.85      604.03     30.40 o 
   4   9   7       11.93       17.29     10.13 o 
   5   9   7       52.99       64.77     14.11 o 
   0  10   7      131.87      132.13     16.89 o 
   1  10   7        2.23        2.58      7.95 o 
   2  10   7       46.95       28.41     10.53 o 
   3  10   7      274.91      287.71     21.66 o 
   0  -5   8       32.28       32.59     12.72 o 
   1  -5   8        2.67        1.56      7.35 o 
   2  -5   8      148.60      143.39     12.92 o 
   3  -5   8      474.24      478.06     30.00 o 
  -2  -4   8       27.22       16.84      7.35 o 
  -1  -4   8       10.69       11.48      8.35 o 
   0  -4   8      157.86      168.01     13.45 o 
   1  -4   8        3.63        3.48      5.90 o 
   2  -4   8        0.09        5.46      5.76 o 
   3  -4   8      203.06      204.66     19.27 o 
   4  -4   8        2.10       10.13      9.34 o 
  -3  -3   8        0.01       -5.47      6.11 o 
  -2  -3   8      166.86      160.02     10.34 o 
  -1  -3   8      561.12      554.72     21.19 o 
   0  -3   8       21.24       24.25      7.11 o 
   1  -3   8       23.06       27.38      7.10 o 
   2  -3   8       79.86       72.72     13.11 o 
   3  -3   8       10.59       11.80      6.22 o 
   4  -3   8      205.72      212.41     19.47 o 
   5  -3   8       75.80       75.90     15.30 o 
  -3  -2   8       35.26       42.63      7.26 o 
  -2  -2   8        8.66       12.33      5.22 o 
  -1  -2   8      371.71      371.45     15.57 o 
   0  -2   8      123.05      134.61     15.40 o 
   1  -2   8       81.45       81.74      9.18 o 
   2  -2   8      111.78      116.44     15.30 o 
   3  -2   8      410.23      387.32     17.14 o 
   4  -2   8       69.69       86.34      9.76 o 
   5  -2   8       38.52       29.41     10.73 o 
   6  -2   8        0.00        0.40      7.75 o 
  -4  -1   8       19.35       18.04      6.55 o 
  -3  -1   8       47.69       52.29     11.11 o 
  -2  -1   8       11.13        8.77      4.76 o 
  -1  -1   8       10.09       14.42      4.59 o 
   0  -1   8      323.73      319.50     14.62 o 
   1  -1   8       96.64       86.56      9.06 o 
   2  -1   8      233.63      241.04     15.70 o 
   3  -1   8      681.24      696.75     22.97 o 
   4  -1   8       22.53       21.66      6.67 o 
   5  -1   8      511.00      496.64     20.14 o 
   6  -1   8       81.62       67.36     14.11 o 
   7  -1   8      106.95       51.26     14.70 o 
  -4   0   8      118.86      141.52     13.83 o 
  -3   0   8      164.05      162.95     17.38 o 
  -2   0   8       53.38       62.44      7.64 o 
  -1   0   8        4.32        0.98      3.56 o 
   0   0   8      390.03      402.67     16.01 o 
   1   0   8       44.14       48.91      9.44 o 
   2   0   8      139.62      150.13     20.56 o 
   3   0   8      279.42      277.16     23.35 o 
   4   0   8      171.39      159.57     35.37 o 
   5   0   8      358.69      348.80     16.43 o 
   6   0   8      102.13       64.97     13.51 o 
   7   0   8       15.77       31.59     12.12 o 
  -4   1   8      222.11      201.60     25.96 o 
  -3   1   8        0.89        0.25      4.30 o 
  -2   1   8      522.85      543.01     16.33 o 
  -1   1   8     1119.28     1147.37     24.07 o 
   0   1   8        5.38        5.94      4.42 o 
   1   1   8      721.55      698.59     21.20 o 
   2   1   8      145.13      147.51      9.54 o 
   3   1   8      175.29      176.99     10.68 o 
   4   1   8      377.48      389.17     23.94 o 
   5   1   8        7.85       13.23      6.06 o 
   6   1   8      128.96      112.82     11.17 o 
   7   1   8        2.86       -2.38      7.75 o 
  -4   2   8       73.72       52.16     10.33 o 
  -3   2   8      110.33      127.23      9.76 o 
  -2   2   8      173.42      167.92     14.46 o 
  -1   2   8      160.49      169.27      8.67 o 
   0   2   8       33.70       29.20      7.15 o 
   1   2   8      334.19      306.67     13.06 o 
   2   2   8      346.40      365.85     14.32 o 
   3   2   8      319.13      285.13     18.68 o 
   4   2   8      221.15      223.80     14.21 o 
   5   2   8      605.32      616.85     21.33 o 
   6   2   8       54.90       40.98      7.95 o 
   7   2   8        4.56        2.29      5.60 o 
  -4   3   8       18.07       19.73      8.70 o 
  -3   3   8      126.45      119.61     18.78 o 
  -2   3   8       14.91       21.63      5.36 o 
  -1   3   8        8.87        5.47      3.89 o 
   0   3   8      559.60      592.27     15.23 o 
   1   3   8       38.32       42.77      7.65 o 
   2   3   8      646.08      644.57     21.26 o 
   3   3   8        2.03       -3.03      4.27 o 
   4   3   8        0.02       -0.76      3.82 o 
   5   3   8      945.17      956.98     38.65 o 
   6   3   8       88.02       98.73     10.54 o 
   7   3   8        1.39        1.01      5.38 o 
  -4   4   8      199.21      192.84     33.68 o 
  -3   4   8      126.16      122.25     13.91 o 
  -2   4   8      404.90      436.45     14.38 o 
  -1   4   8        1.30       -2.52      3.39 o 
   0   4   8      246.61      241.22      9.55 o 
   1   4   8      394.12      401.08     14.81 o 
   2   4   8      170.62      152.63      9.04 o 
   3   4   8      216.12      218.95     15.20 o 
   4   4   8      410.73      370.17     22.45 o 
   5   4   8       86.30       97.90     20.66 o 
   6   4   8      455.54      450.24     27.82 o 
   7   4   8       11.05       14.70     10.53 o 
  -4   5   8      144.71      108.58     12.83 o 
  -3   5   8        3.48       11.07      7.38 o 
  -2   5   8      531.12      553.26     24.04 o 
  -1   5   8      158.43      168.25      8.95 o 
   0   5   8       54.38       60.11      8.59 o 
   1   5   8      974.84      952.75     44.51 o 
   2   5   8      434.99      432.74     20.37 o 
   3   5   8        2.96        2.00      5.66 o 
   4   5   8       29.57       36.76      9.93 o 
   5   5   8      166.43      196.71     18.08 o 
   6   5   8      189.05      208.03     21.26 o 
   7   5   8        1.88       -3.58      8.15 o 
  -3   6   8      106.73       91.03     13.91 o 
  -2   6   8      209.04      204.33     13.56 o 
  -1   6   8      280.15      280.80     16.19 o 
   0   6   8        0.74        1.65      4.90 o 
   1   6   8      128.66      142.52     17.58 o 
   2   6   8      735.71      765.17     32.19 o 
   3   6   8        2.29       -0.60      5.56 o 
   4   6   8      227.85      212.01     17.68 o 
   5   6   8      644.56      634.83     32.59 o 
   6   6   8        1.35        4.17      8.54 o 
   7   6   8       93.52      101.73     17.88 o 
  -3   7   8       68.88       72.55     10.95 o 
  -2   7   8       81.46       79.05     14.80 o 
  -1   7   8      107.08      108.69     14.31 o 
   0   7   8       94.18       72.13      7.87 o 
   1   7   8       19.67        8.54      6.95 o 
   2   7   8      348.96      362.62     21.46 o 
   3   7   8        1.64        5.96      6.56 o 
   4   7   8       88.02       88.42     13.71 o 
   5   7   8      127.32      143.06     17.49 o 
   6   7   8      106.63      113.65     17.49 o 
  -2   8   8      333.91      320.10     23.84 o 
  -1   8   8       17.95       31.39     10.13 o 
   0   8   8       80.01       81.07     12.32 o 
   1   8   8       72.02       87.99     27.32 o 
   2   8   8        0.11       -2.19      5.96 o 
   3   8   8      168.63      170.48     16.29 o 
   4   8   8      139.61      176.64     18.68 o 
   5   8   8        0.41       -3.18      7.35 o 
   6   8   8      321.57      293.67     24.44 o 
  -1   9   8       54.94       26.63     10.53 o 
   0   9   8       25.79       19.47      9.34 o 
   1   9   8      248.69      275.99     19.87 o 
   2   9   8      307.34      300.23     20.66 o 
   3   9   8       95.69      115.64     15.70 o 
   4   9   8       64.89       77.69     14.70 o 
   5   9   8       61.64       68.75     14.70 o 
   1  10   8       39.66       43.51     11.72 o 
   3  10   8        2.06       -0.40      7.75 o 
   1  -4   9       10.29       11.19      7.13 o 
   2  -4   9       77.12       78.28     10.93 o 
  -1  -3   9       12.30        1.72      6.22 o 
   0  -3   9      112.75      114.20     12.15 o 
   1  -3   9        7.96        3.96      6.04 o 
   2  -3   9        3.95        5.68      5.90 o 
   3  -3   9      101.32       90.41     15.50 o 
   4  -3   9       10.42       16.29     10.93 o 
  -2  -2   9      149.95      144.72     13.61 o 
  -1  -2   9      283.68      283.46     15.78 o 
   0  -2   9       21.95       36.43      8.29 o 
   1  -2   9       66.80       69.05      9.93 o 
   2  -2   9      135.42      180.91     13.91 o 
   3  -2   9       80.19       95.57     15.30 o 
   4  -2   9      166.32      143.31     12.76 o 
   5  -2   9        0.69        4.57      8.94 o 
  -3  -1   9        6.47        4.97      5.75 o 
  -2  -1   9       39.92       50.66     12.12 o 
  -1  -1   9      287.71      283.00     18.48 o 
   0  -1   9       94.58       82.63      9.53 o 
   1  -1   9      293.88      324.07     15.83 o 
   2  -1   9      163.49      151.55     11.64 o 
   3  -1   9        0.48       -1.39      6.16 o 
   4  -1   9      373.70      380.09     17.91 o 
   5  -1   9       12.75       10.03      6.18 o 
   6  -1   9       12.12       21.66     11.52 o 
  -3   0   9       27.99       29.15     12.43 o 
  -2   0   9        9.54        9.75      5.23 o 
  -1   0   9      135.13      121.51     11.24 o 
   0   0   9      112.15      120.24     34.77 o 
   1   0   9      145.75      158.46     11.52 o 
   2   0   9       59.18       55.65      8.08 o 
   3   0   9      200.95      185.58     17.29 o 
   4   0   9      167.44      151.00     32.09 o 
   5   0   9      186.48      176.04     19.17 o 
   6   0   9        3.29        7.55      9.14 o 
  -3   1   9       29.00       33.47      7.10 o 
  -2   1   9      200.60      208.24     10.93 o 
  -1   1   9        0.87        6.80      5.46 o 
   0   1   9      544.06      540.12     24.84 o 
   1   1   9        5.74        4.24      4.56 o 
   2   1   9        0.96        1.36      4.71 o 
   3   1   9      195.15      197.30     17.29 o 
   4   1   9      119.13      124.88     10.96 o 
   5   1   9      258.44      252.90     14.40 o 
   6   1   9        4.39        4.44      5.82 o 
   7   1   9        3.39        8.54      9.74 o 
  -3   2   9      134.14      132.43     10.56 o 
  -2   2   9      172.55      165.62     13.75 o 
  -1   2   9      672.52      687.03     22.83 o 
   0   2   9        2.86        0.19      4.55 o 
   1   2   9      643.26      690.96     37.65 o 
   2   2   9      100.60      106.47      9.64 o 
   3   2   9       14.60       13.17      5.32 o 
   4   2   9      263.53      261.02     13.83 o 
   5   2   9       20.28       17.60      6.46 o 
   6   2   9       33.13       28.06      7.29 o 
   7   2   9       45.97       48.83     11.42 o 
  -3   3   9        5.25       -0.26      6.85 o 
  -2   3   9       37.66       29.15      6.16 o 
  -1   3   9      273.61      274.17     14.12 o 
   0   3   9       12.55        9.57      6.76 o 
   1   3   9     1414.42     1381.32     33.76 o 
   2   3   9       17.71       15.70      5.20 o 
   3   3   9        0.50        0.68      3.86 o 
   4   3   9      468.66      477.46     26.82 o 
   5   3   9      448.78      442.30     30.40 o 
   6   3   9       35.72       36.43      7.98 o 
   7   3   9       64.45       55.60      9.76 o 
  -3   4   9      150.84      147.68     19.17 o 
  -2   4   9       13.49        9.37      5.26 o 
  -1   4   9        7.12       14.23      5.02 o 
   0   4   9      101.77      125.19     10.46 o 
   1   4   9       89.71       86.56     11.62 o 
   2   4   9      368.52      384.97     15.36 o 
   3   4   9       11.84       15.96      5.26 o 
   4   4   9      138.49      146.07     10.47 o 
   5   4   9      567.74      538.65     32.09 o 
   6   4   9        8.12       11.33      8.94 o 
   7   4   9       53.58       58.62     15.50 o 
  -3   5   9      190.94      185.93     29.31 o 
  -2   5   9      165.21      196.17     15.06 o 
  -1   5   9        8.79        9.04      4.88 o 
   0   5   9      328.93      333.20     15.10 o 
   1   5   9      262.87      263.05     12.85 o 
   2   5   9       81.86       82.77      9.84 o 
   3   5   9       47.04       51.29      7.01 o 
   4   5   9      270.03      281.35     20.86 o 
   5   5   9       94.79       87.23     14.70 o 
   6   5   9       88.14      104.51     17.29 o 
   7   5   9        0.80       -5.76      8.15 o 
  -3   6   9       17.94       27.10      8.97 o 
  -2   6   9      220.62      226.35     15.23 o 
  -1   6   9       92.56       97.36     10.86 o 
   0   6   9       29.77       35.61      7.85 o 
   1   6   9      691.46      734.66     27.12 o 
   2   6   9       79.44       76.10     12.12 o 
   3   6   9        1.53        3.38      6.56 o 
   4   6   9       48.62       61.99     12.12 o 
   5   6   9        2.00        7.55      7.95 o 
   6   6   9       67.93       66.76     14.70 o 
  -2   7   9       40.84       52.40      9.90 o 
  -1   7   9      100.42       93.06     11.42 o 
   1   7   9      546.64      512.63     26.63 o 
   2   7   9       55.85       69.34     11.92 o 
   3   7   9      121.92       87.03     13.71 o 
   4   7   9      182.68      145.05     17.29 o 
   5   7   9      648.33      638.21     34.37 o 
   6   7   9       56.88       56.23     14.31 o 
  -1   8   9       19.26       22.65     10.53 o 
   1   8   9        0.08        0.99      6.76 o 
   2   8   9      320.97      339.17     22.85 o 
   3   8   9        1.02        1.19      7.35 o 
   4   8   9       79.52       84.64     15.10 o 
   5   8   9      292.75      289.70     23.64 o 
   2   9   9       25.65       21.86      9.54 o 
   3   9   9       46.10       51.06     12.12 o 
   4   9   9       12.24       11.52      9.34 o 
   0  -2  10      113.13      128.65     13.20 o 
   1  -2  10       43.69       43.36      9.05 o 
   2  -2  10       17.54       14.19      6.95 o 
   3  -2  10       88.27       98.18     19.97 o 
   4  -2  10       16.89        7.95      9.74 o 
  -1  -1  10        1.00        0.48      6.28 o 
   0  -1  10      109.98      130.59     17.68 o 
   1  -1  10        9.60        5.06      7.75 o 
   2  -1  10        6.54        8.85      6.67 o 
   3  -1  10      271.26      309.24     16.82 o 
   4  -1  10       38.78       42.72     12.52 o 
   5  -1  10        0.49       -1.99      8.54 o 
  -2   0  10        2.46        1.36      6.79 o 
  -1   0  10      150.99      123.39     17.29 o 
   0   0  10      162.35      146.51     26.63 o 
   1   0  10      205.57      220.47     13.54 o 
   2   0  10       54.77       66.09      9.28 o 
   3   0  10      106.73      117.65     11.59 o 
   4   0  10      424.19      442.69     29.01 o 
   5   0  10        4.16        3.41      6.36 o 
   6   0  10        7.63       12.72     10.13 o 
  -2   1  10       15.55       15.16      7.92 o 
  -1   1  10      250.47      253.34     20.86 o 
   0   1  10      259.95      239.37     14.09 o 
   1   1  10        9.00       16.06      7.25 o 
   2   1  10       34.91       36.95      7.72 o 
   3   1  10      155.93      156.53     11.90 o 
   4   1  10       83.30      106.90     16.09 o 
   5   1  10        0.91        6.61      5.91 o 
   6   1  10        0.58        2.84      6.56 o 
  -2   2  10       24.39        8.93      7.35 o 
  -1   2  10        3.70        5.62      6.36 o 
   0   2  10      626.63      669.85     33.78 o 
   1   2  10        2.28       -3.74      4.29 o 
   2   2  10      145.37      148.33     43.71 o 
   3   2  10      168.08      172.81     12.28 o 
   4   2  10        5.93        8.94      7.95 o 
   5   2  10       28.29       29.61      7.63 o 
   6   2  10       22.91       25.13      8.07 o 
  -2   3  10       63.08       56.02      9.76 o 
  -1   3  10        0.40        5.98      6.03 o 
   0   3  10      198.44      216.89     14.21 o 
   1   3  10       15.99       25.32      6.74 o 
   2   3  10       18.98       15.15      5.97 o 
   3   3  10      230.97      233.37     13.20 o 
   4   3  10      171.74      188.85     17.39 o 
   5   3  10      235.58      230.09     20.86 o 
   6   3  10       97.51       60.68      9.64 o 
  -2   4  10        9.45        2.58     11.52 o 
  -1   4  10      114.34      113.09     11.42 o 
   0   4  10        9.18       11.75      6.39 o 
   1   4  10      386.05      368.73     16.35 o 
   2   4  10       39.90       53.33      9.44 o 
   3   4  10       50.73       64.28     20.47 o 
   4   4  10      447.91      444.78     18.35 o 
   5   4  10       19.67       25.43     10.73 o 
   6   4  10       11.75       13.31      9.74 o 
  -2   5  10        2.09       19.27     13.11 o 
  -1   5  10       93.43       74.97     11.03 o 
   0   5  10      251.15      249.10     29.80 o 
   1   5  10       36.81       42.17      7.58 o 
   2   5  10       40.43       49.28      7.66 o 
   3   5  10      159.40      138.73     26.13 o 
   4   5  10        3.98        2.58      6.95 o 
   5   5  10       47.22       49.48     12.72 o 
   6   5  10       69.08       83.65     16.49 o 
  -2   6  10       23.65       22.85     13.91 o 
  -1   6  10       28.93       32.39     13.91 o 
   0   6  10      475.82      495.23     19.66 o 
   1   6  10        4.56        7.73      5.57 o 
   2   6  10      308.03      319.90     22.06 o 
   3   6  10       83.85      105.51     15.10 o 
   4   6  10       52.65       57.82     12.72 o 
   5   6  10      170.68      222.74     22.65 o 
   6   6  10       56.63       44.71     14.31 o 
  -1   7  10        1.98        2.58     10.93 o 
   1   7  10      224.53      248.17     19.67 o 
   2   7  10       72.41       85.24     14.31 o 
   3   7  10       89.43      101.14     15.10 o 
   4   7  10      137.35      162.73     19.47 o 
   5   7  10      134.15      166.51     20.27 o 
   1   8  10      100.20       82.66     13.71 o 
   2   8  10       25.84       32.19     10.93 o 
   3   8  10       85.77       77.49     14.31 o 
   4   8  10       34.44       35.77     12.12 o 
   2   9  10      202.73      214.79     19.47 o 
   1  -1  11        3.30       10.68      7.44 o 
   2  -1  11      205.11      133.52     19.07 o 
   3  -1  11      109.99      152.39     14.50 o 
   0   0  11      119.14      113.80     17.78 o 
   1   0  11       27.04       20.64     10.53 o 
   2   0  11        6.56       15.70      7.38 o 
   3   0  11      237.05      274.16     22.45 o 
   4   0  11        0.81        0.02      6.02 o 
  -1   1  11       18.50       27.32      8.64 o 
   0   1  11       15.60       16.51      7.77 o 
   1   1  11       93.14       93.42     37.75 o 
   2   1  11       45.73       51.16      9.27 o 
   3   1  11      210.69      197.94     24.74 o 
   4   1  11       45.20       53.85     13.11 o 
   5   1  11        0.01        2.78      8.35 o 
  -1   2  11      236.18      243.00     22.25 o 
   0   2  11       23.97       35.16      8.78 o 
   1   2  11        2.52        2.29      5.91 o 
   2   2  11       15.38       20.22      7.07 o 
   3   2  11       16.48       19.25      7.09 o 
   4   2  11       40.52       50.03      9.40 o 
   5   2  11        9.40       17.29     10.73 o 
  -1   3  11       78.31      104.18     12.30 o 
   0   3  11      110.17      104.31     29.01 o 
   1   3  11        6.18        3.42      6.10 o 
   2   3  11      201.86       95.37     14.70 o 
   3   3  11      453.49      460.08     27.62 o 
   4   3  11      111.77       93.03     14.11 o 
   5   3  11       54.38       53.75      9.22 o 
  -1   4  11        0.33       -4.15      8.25 o 
   0   4  11      203.80      141.67     27.22 o 
   1   4  11        0.73        1.20      5.54 o 
   2   4  11       43.96       39.57      7.93 o 
   3   4  11      257.33      255.93     14.31 o 
   4   4  11       43.12       22.51      7.06 o 
   5   4  11      153.88      135.58     28.91 o 
  -1   5  11      111.46      113.90     12.64 o 
   0   5  11       23.99       16.89      7.77 o 
   1   5  11       74.79       61.29      9.27 o 
   2   5  11        6.47        8.23      6.18 o 
   3   5  11       25.28       29.04      7.35 o 
   4   5  11      222.97      116.04     16.69 o 
   5   5  11       18.33        4.97      9.34 o 
   0   6  11       69.40       47.29     15.80 o 
   1   6  11       94.04      107.55     16.89 o 
   2   6  11       44.51       51.26     12.72 o 
   3   6  11       56.91       46.10     12.32 o 
   4   6  11       20.72       29.41     11.52 o 
   5   6  11        5.18       14.70     10.53 o 
   1   7  11        0.13        1.59      8.15 o 
   2   7  11      161.25      195.91     20.66 o 
   3   7  11      124.62       67.16     13.71 o 
   4   7  11       20.48       27.62     11.52 o 
   2   8  11       91.82      102.92     16.49 o 
   1   2  12       24.19       24.39      8.70 o 
   2   2  12      112.04      110.44     31.49 o 
   3   2  12      139.79      111.05     34.57 o 
   1   3  12       67.09       78.27     16.59 o 
   2   3  12       91.60      102.48     11.73 o 
   3   3  12       59.18       75.21     11.82 o 
   4   3  12      146.60      153.51     16.39 o 
   1   4  12       18.87       17.15     10.13 o 
   2   4  12       34.90       33.32     12.62 o 
   3   4  12      106.33       97.91     11.37 o 
   4   4  12      109.23      126.55     12.70 o 
   1   5  12        0.51       -3.01      8.35 o 
   2   5  12        0.52       -0.86      5.82 o 
   3   5  12       61.09       39.49     10.23 o 
   4   5  12        2.20        2.19      8.74 o 
   2   6  12       24.23       23.05     11.13 o 
   3   6  12       67.55       68.55     15.10 o 
                                                 
